# Supplementary material for: The caterpillar fungus, Ophiocordyceps sinensis, genome provides insights into highland adaptation of fungal pathogenicity
Source: Sci Rep. 2017 May 11;7:1806. doi: 10.1038/s41598-017-01869-z (PMC5432009; doi:10.1038/s41598-017-01869-z)
Supplement: Supplementary file 2 — Supplementary Large Tables [file 41598_2017_1869_MOESM2_ESM.xls]

## Sheet: S10
Table S10. Detailed information of gene function annotation in O. sinensis.
GENE	Gene Ontology	PFAM	KinBase	Lipase	PHI	Proteases	Secondary metabolites	SignalP	Transporter	CYP	CAZY
OSIN0001.1								N
OSIN0002.1								N
OSIN0003.1	GO:0005789|GO:0016740|GO:0006506|GO:0003824	PF01663|Type I phosphodiesterase / nucleotide pyrophosphatase;PF04987|Phosphatidylinositolglycan class N (PIG-N)						N	9.A.6.1.1
OSIN0004.1	GO:0000981|GO:0003677|GO:0005634|GO:0006355|GO:0006351|GO:0008270	PF04082|Fungal specific transcription factor domain;PF00172|Fungal Zn(2)-Cys(6) binuclear cluster domain			PHI:2981			N
OSIN0005.1	GO:0016746	PF00755|Choline/Carnitine o-acyltransferase			PHI:2911			N	4.C.2.1.1
OSIN0006.1	GO:0007010|GO:0003779	PF08603|Adenylate cyclase associated (CAP) C terminal;PF01213|Adenylate cyclase associated (CAP) N terminal			PHI:210			N
OSIN0007.1	GO:0006298|GO:0030983|GO:0005524	PF08676|MutL C terminal dimerisation domain;PF01119|DNA mismatch repair protein, C-terminal domain;PF13589|Histidine kinase-, DNA gyrase B-, and HSP90-like ATPase						N
OSIN0008.1	GO:0005515	PF01399|PCI domain						N
OSIN0009.1	GO:0051087|GO:0042803|GO:0006457|GO:0000774	PF01025|GrpE						N	3.A.8.1.1
OSIN0010.1								N
OSIN0011.1	GO:0005663|GO:0005524|GO:0006260|GO:0003689	PF00004|ATPase family associated with various cellular activities (AAA);PF08519|Replication factor RFC1 C terminal domain;PF00533|BRCA1 C Terminus (BRCT) domain						N
OSIN0012.1	GO:0003735|GO:0006412|GO:0005840	PF00252|Ribosomal protein L16p/L10e						Y
OSIN0013.1		PF08542|Replication factor C C-terminal domain;PF13177|DNA polymerase III, delta subunit						N
OSIN0014.1								N
OSIN0015.1	GO:0008152|GO:0003824	PF00501|AMP-binding enzyme;PF13193|AMP-binding enzyme C-terminal domain			PHI:2894			N
OSIN0016.1		PF13688|Metallo-peptidase family M12;PF00200|Disintegrin						Y
OSIN0017.1								N
OSIN0018.1	GO:0005515	PF00400|WD domain, G-beta repeat;PF08513|LisH			PHI:446			N
OSIN0019.1		PF08551|Eukaryotic integral membrane protein (DUF1751)				MER039411|S54		N
OSIN0020.1	GO:0016620|GO:0055114	PF00044|Glyceraldehyde 3-phosphate dehydrogenase, NAD binding domain;PF02800|Glyceraldehyde 3-phosphate dehydrogenase, C-terminal domain						N
OSIN0021.1	GO:0005515	PF13414|TPR repeat;PF13414|TPR repeat;PF13414|TPR repeat;PF00515|Tetratricopeptide repeat;PF00515|Tetratricopeptide repeat;PF07719|Tetratricopeptide repeat						N
OSIN0022.1	GO:0009116|GO:0008152	PF00156|Phosphoribosyl transferase domain;PF00310|Glutamine amidotransferases class-II			PHI:502	MER024974|C44		N
OSIN0023.1	GO:0006412|GO:0005840|GO:0003735|GO:0005622	PF00297|Ribosomal protein L3						N
OSIN0024.1								N
OSIN0025.1	GO:0016597|GO:0008152	PF10369|Small subunit of acetolactate synthase;PF01842|ACT domain						N
OSIN0026.1		PF01156|Inosine-uridine preferring nucleoside hydrolase						N
OSIN0027.1		PF00153|Mitochondrial carrier protein;PF00153|Mitochondrial carrier protein;PF00153|Mitochondrial carrier protein						N	2.A.29.16.1
OSIN0028.1								N
OSIN0029.1		PF12796|Ankyrin repeats (3 copies)						N
OSIN0030.1								N
OSIN0031.1		PF13813|Membrane bound O-acyl transferase family						N
OSIN0032.1	GO:0003964|GO:0006278|GO:0003723	PF12009|Telomerase ribonucleoprotein complex - RNA binding domain;PF00078|Reverse transcriptase (RNA-dependent DNA polymerase)						N
OSIN0033.1	GO:0005515|GO:0005089|GO:0035023|GO:0005737	PF00621|RhoGEF domain;PF03114|BAR domain						N
OSIN0034.1		PF13347|MFS/sugar transport protein						N	2.A.2.6.1
OSIN0035.1		PF08636|ER protein Pkr1						N
OSIN0036.1								N
OSIN0037.1								N
OSIN0038.1	GO:0031461|GO:0006511|GO:0031625	PF00888|Cullin family;PF08672|Anaphase promoting complex (APC) subunit 2						N
OSIN0039.1	GO:0008270|GO:0005515	PF13639|Ring finger domain						N
OSIN0040.1								N
OSIN0041.1								N
OSIN0042.1								N
OSIN0043.1	GO:0017022	PF12632|Mysoin-binding motif of peroxisomes						N
OSIN0044.1	GO:0005515|GO:0005680|GO:0030071	PF00515|Tetratricopeptide repeat;PF04049|Anaphase promoting complex subunit 8 / Cdc23;PF13414|TPR repeat						N
OSIN0045.1		PF00550|Phosphopantetheine attachment site;PF08242|Methyltransferase domain;PF14765|Polyketide synthase dehydratase						N
OSIN0046.1	GO:0006275|GO:0003677	PF02747|Proliferating cell nuclear antigen, C-terminal domain;PF00705|Proliferating cell nuclear antigen, N-terminal domain						N
OSIN0047.1		PF08543|Phosphomethylpyrimidine kinase						N
OSIN0048.1								N
OSIN0049.1								N
OSIN0050.1								N
OSIN0051.1	GO:0003723	PF00013|KH domain;PF00013|KH domain;PF00013|KH domain						N
OSIN0052.1								N
OSIN0053.1		PF03372|Endonuclease/Exonuclease/phosphatase family						N
OSIN0054.1	GO:0005524|GO:0006468|GO:0004672	PF00069|Protein kinase domain	AGC:NDR:NDR		PHI:1243			N
OSIN0055.1	GO:0006457	PF00254|FKBP-type peptidyl-prolyl cis-trans isomerase						N
OSIN0056.1		PF13278|Putative amidotransferase						N
OSIN0057.1		PF13632|Glycosyl transferase family group 2						N
OSIN0058.1		PF09766|Fms-interacting protein						N
OSIN0059.1	GO:0016021	PF03006|Haemolysin-III related						N
OSIN0060.1	GO:0032313|GO:0005097	PF00566|Rab-GTPase-TBC domain						N
OSIN0061.1	GO:0015116|GO:0008272|GO:0016021	PF13792|Sulfate transporter N-terminal domain with GLY motif;PF01740|STAS domain;PF00916|Sulfate transporter family						N	2.A.53.1.2
OSIN0062.1								N
OSIN0063.1								N
OSIN0064.1								N
OSIN0065.1	GO:0007165	PF00620|RhoGAP domain;PF00169|PH domain						N
OSIN0066.1								N
OSIN0067.1								N
OSIN0068.1	GO:0045454	PF06201|PITH domain;PF00085|Thioredoxin						N
OSIN0069.1		PF00226|DnaJ domain;PF14420|Clr5 domain						N
OSIN0070.1		PF01423|LSM domain						N
OSIN0071.1	GO:0005840|GO:0006412|GO:0003735	PF00673|ribosomal L5P family C-terminus;PF00281|Ribosomal protein L5						N
OSIN0072.1								N
OSIN0073.1	GO:0015992|GO:0046034|GO:0005524	PF02874|ATP synthase alpha/beta family, beta-barrel domain;PF00006|ATP synthase alpha/beta family, nucleotide-binding domain						N	3.A.2.1.3
OSIN0074.1					PHI:1349			N
OSIN0075.1	GO:0005524|GO:0015991|GO:0033178|GO:0016820	PF00306|ATP synthase alpha/beta chain, C terminal domain;PF00006|ATP synthase alpha/beta family, nucleotide-binding domain			PHI:624			N	3.A.2.1.3
OSIN0076.1		PF01256|Carbohydrate kinase						N
OSIN0077.1								N
OSIN0078.1								N
OSIN0079.1	GO:0019211	PF03095|Phosphotyrosyl phosphate activator (PTPA) protein						N
OSIN0080.1		PF01138|3' exoribonuclease family, domain 1						N
OSIN0081.1	GO:0008152|GO:0006741|GO:0003951	PF01513|ATP-NAD kinase						N
OSIN0082.1	GO:0003700|GO:0006355|GO:0043565	PF00046|Homeobox domain			PHI:1506			N
OSIN0083.1	GO:0005525|GO:0007264	PF00071|Ras family			PHI:339			N	9.A.50.1.1
OSIN0084.1								N
OSIN0085.1	GO:0006397	PF01480|PWI domain						N
OSIN0086.1		PF09340|Histone acetyltransferase subunit NuA4						N
OSIN0087.1	GO:0008236|GO:0006508	PF00326|Prolyl oligopeptidase family;PF07676|WD40-like Beta Propeller Repeat						N			CE10
OSIN0088.1		PF07524|Bromodomain associated			PHI:1316			N
OSIN0089.1								N
OSIN0090.1		PF08508|Fungal domain of unknown function (DUF1746)						N
OSIN0091.1	GO:0043039|GO:0005524|GO:0000049|GO:0005737|GO:0004812	PF01409|tRNA synthetases class II core domain (F)						N
OSIN0092.1								N
OSIN0093.1	GO:0003676	PF01585|G-patch domain						N
OSIN0094.1		PF13821|Domain of unknown function (DUF4187);PF12066|Domain of unknown function (DUF3546);PF04959|Arsenite-resistance protein 2			PHI:1348			N
OSIN0095.1	GO:0030170|GO:0008152|GO:0030151|GO:0003824	PF00266|Aminotransferase class-V;PF03473|MOSC domain;PF03476|MOSC N-terminal beta barrel domain						N
OSIN0096.1	GO:0004553|GO:0005975	PF00704|Glycosyl hydrolases family 18			PHI:144			Y			GH18
OSIN0097.1		PF08549|Fungal domain of unknown function (DUF1750);PF08549|Fungal domain of unknown function (DUF1750)						N
OSIN0098.1	GO:0006098|GO:0004616|GO:0055114|GO:0050661	PF03446|NAD binding domain of 6-phosphogluconate dehydrogenase;PF00393|6-phosphogluconate dehydrogenase, C-terminal domain						N
OSIN0099.1	GO:0003676	PF00076|RNA recognition motif. (a.k.a. RRM, RBD, or RNP domain)						N
OSIN0100.1		PF03151|Triose-phosphate Transporter family						N
OSIN0101.1	GO:0005524|GO:0006367|GO:0005674	PF02270|Transcription initiation factor IIF, beta subunit			PHI:1633			N
OSIN0102.1	GO:0006355|GO:0016021|GO:0005634	PF06881|RNA polymerase II transcription factor SIII (Elongin) subunit A						N
OSIN0103.1		PF01145|SPFH domain / Band 7 family				MER268069|I87		N
OSIN0104.1	GO:0008152|GO:0008168	PF08241|Methyltransferase domain						N
OSIN0105.1		PF05572|Pregnancy-associated plasma protein-A						N
OSIN0106.1	GO:0003743|GO:0006413	PF01253|Translation initiation factor SUI1						N
OSIN0107.1		PF10444|Nbl1 / Borealin N terminal						N
OSIN0108.1		PF13519|von Willebrand factor type A domain						N
OSIN0109.1	GO:0005801|GO:0006888	PF04099|Sybindin-like family						N
OSIN0110.1	GO:0006351|GO:0003899	PF03874|RNA polymerase Rpb4						N
OSIN0111.1								N
OSIN0112.1	GO:0003723	PF08144|CPL (NUC119) domain						N
OSIN0113.1	GO:0005515	PF05773|RWD domain						N
OSIN0114.1		PF07719|Tetratricopeptide repeat						N
OSIN0115.1		PF00677|Lumazine binding domain;PF00677|Lumazine binding domain						N
OSIN0116.1	GO:0003677|GO:0004518	PF02732|ERCC4 domain						N
OSIN0117.1	GO:0016868|GO:0005975	PF02878|Phosphoglucomutase/phosphomannomutase, alpha/beta/alpha domain I;PF02878|Phosphoglucomutase/phosphomannomutase, alpha/beta/alpha domain I;PF02879|Phosphoglucomutase/phosphomannomutase, alpha/beta/alpha domain II;PF00408|Phosphoglucomutase/phosphomannomutase, C-terminal domain						N
OSIN0118.1	GO:0008276|GO:0005737|GO:0006479	PF06325|Ribosomal protein L11 methyltransferase (PrmA)			PHI:2351			N
OSIN0119.1		PF01201|Ribosomal protein S8e						N
OSIN0120.1		PF05572|Pregnancy-associated plasma protein-A			PHI:479	MER262890|M43B		Y
OSIN0121.1	GO:0004601	PF01328|Peroxidase, family 2						Y
OSIN0122.1	GO:0009116|GO:0005515|GO:0003824	PF01048|Phosphorylase superfamily;PF00400|WD domain, G-beta repeat;PF00400|WD domain, G-beta repeat;PF00400|WD domain, G-beta repeat;PF00400|WD domain, G-beta repeat;PF00400|WD domain, G-beta repeat;PF00400|WD domain, G-beta repeat;PF00400|WD domain, G-beta repeat;PF00400|WD domain, G-beta repeat;PF00400|WD domain, G-beta repeat;PF00400|WD domain, G-beta repeat;PF05729|NACHT domain						N
OSIN0123.1	GO:0005525|GO:0043234|GO:0051258|GO:0006184|GO:0003924	PF03953|Tubulin C-terminal domain;PF00091|Tubulin/FtsZ family, GTPase domain			PHI:820			N
OSIN0124.1								N
OSIN0125.1								N
OSIN0126.1	GO:0005524|GO:0004672|GO:0006468	PF00069|Protein kinase domain						N
OSIN0127.1								N
OSIN0128.1	GO:0005524|GO:0004672|GO:0006468	PF00069|Protein kinase domain	Other:TTK:		PHI:1219			N
OSIN0129.1	GO:0046983	PF00010|Helix-loop-helix DNA-binding domain			PHI:1302			N
OSIN0130.1	GO:0008152|GO:0016491|GO:0055114	PF00171|Aldehyde dehydrogenase family;PF00171|Aldehyde dehydrogenase family						N
OSIN0131.1		PF09423|PhoD-like phosphatase						N
OSIN0132.1		PF08578|Protein of unknown function (DUF1765)						N
OSIN0133.1								N
OSIN0134.1	GO:0016787	PF00149|Calcineurin-like phosphoesterase						Y
OSIN0135.1								N
OSIN0136.1								N
OSIN0137.1								N
OSIN0138.1								N
OSIN0139.1	GO:0006546|GO:0004047|GO:0005737	PF08669|Glycine cleavage T-protein C-terminal barrel domain;PF01571|Aminomethyltransferase folate-binding domain						N
OSIN0140.1	GO:0015991|GO:0000221|GO:0016820|GO:0046961	PF11698|V-ATPase subunit H;PF03224|V-ATPase subunit H						N	3.A.2.2.4
OSIN0141.1								N
OSIN0142.1	GO:0003735|GO:0005840|GO:0019843|GO:0006412	PF00347|Ribosomal protein L6;PF00347|Ribosomal protein L6						N
OSIN0143.1		PF03643|Vacuolar protein sorting-associated protein 26						N
OSIN0144.1		PF11715|Nucleoporin Nup120/160						N
OSIN0145.1		PF08423|Rad51						N
OSIN0146.1		PF00011|Hsp20/alpha crystallin family						N
OSIN0147.1		PF04146|YT521-B-like domain			PHI:801			N
OSIN0148.1	GO:0004298|GO:0005839|GO:0051603	PF00227|Proteasome subunit				MER176171|T01A		N
OSIN0149.1	GO:0016773	PF00454|Phosphatidylinositol 3- and 4-kinase;PF00613|Phosphoinositide 3-kinase family, accessory domain (PIK domain)	Atypical:PIKK:PI4K					N
OSIN0150.1	GO:0008324|GO:0006812|GO:0055085|GO:0016021	PF01545|Cation efflux family						N
OSIN0151.1								N
OSIN0152.1	GO:0009349|GO:0009231	PF00885|6,7-dimethyl-8-ribityllumazine synthase;PF00885|6,7-dimethyl-8-ribityllumazine synthase						N
OSIN0153.1	GO:0005524|GO:0030983|GO:0006298	PF01119|DNA mismatch repair protein, C-terminal domain;PF13589|Histidine kinase-, DNA gyrase B-, and HSP90-like ATPase						N
OSIN0154.1		PF06011|Transient receptor potential (TRP) ion channel;PF14558|ML-like domain			PHI:803			Y
OSIN0155.1		PF00929|Exonuclease			PHI:1554			N
OSIN0156.1	GO:0005515	PF01753|MYND finger;PF00856|SET domain						N
OSIN0157.1								Y
OSIN0158.1	GO:0006355|GO:0005634|GO:0008270|GO:0000981	PF00172|Fungal Zn(2)-Cys(6) binuclear cluster domain			PHI:1934			N
OSIN0159.1	GO:0046983	PF00010|Helix-loop-helix DNA-binding domain			PHI:1303			N
OSIN0160.1								N
OSIN0161.1	GO:0005515	PF13414|TPR repeat;PF13414|TPR repeat;PF00515|Tetratricopeptide repeat			PHI:2714			N	3.A.20.1.5
OSIN0162.1		PF04427|Brix domain						N
OSIN0163.1	GO:0000981|GO:0008270|GO:0005634|GO:0006355	PF00172|Fungal Zn(2)-Cys(6) binuclear cluster domain;PF11951|Fungal specific transcription factor domain			PHI:1933			N
OSIN0164.1	GO:0030170	PF01053|Cys/Met metabolism PLP-dependent enzyme			PHI:443			N
OSIN0165.1								N
OSIN0166.1								Y
OSIN0167.1					PHI:786			N
OSIN0168.1		PF08624|Chromatin remodelling complex Rsc7/Swp82 subunit						N
OSIN0169.1		PF13638|PIN domain;PF00773|RNB domain			PHI:862			N
OSIN0170.1	GO:0005525	PF01926|50S ribosome-binding GTPase;PF08701|GNL3L/Grn1 putative GTPase						N
OSIN0171.1	GO:0030170|GO:0008483	PF00202|Aminotransferase class-III						N
OSIN0172.1		PF12874|Zinc-finger of C2H2 type						N
OSIN0173.1	GO:0004672|GO:0006468|GO:0005524	PF00069|Protein kinase domain;PF00069|Protein kinase domain	AGC:NDR:NDR		PHI:393			N
OSIN0174.1		PF11711|Inner membrane protein import complex subunit Tim54						N
OSIN0175.1	GO:0000079|GO:0019901	PF08613|Cyclin						N
OSIN0176.1								N
OSIN0177.1		PF01636|Phosphotransferase enzyme family	PKL:CAK:CAK-fungal1					N
OSIN0178.1								N
OSIN0179.1	GO:0006605|GO:0016020|GO:0006886	PF00584|SecE/Sec61-gamma subunits of protein translocation complex						N	3.A.5.8.1
OSIN0180.1		PF08624|Chromatin remodelling complex Rsc7/Swp82 subunit						N
OSIN0181.1	GO:0030163|GO:0004842|GO:0008270	PF02207|Putative zinc finger in N-recognin (UBR box);PF02617|ATP-dependent Clp protease adaptor protein ClpS						N
OSIN0182.1	GO:0006122|GO:0005740|GO:0005750	PF05365|Ubiquinol-cytochrome C reductase, UQCRX/QCR9 like						N
OSIN0183.1		PF04488|Glycosyltransferase sugar-binding region containing DXD motif						N			GT32
OSIN0184.1	GO:0005515	PF09282|Mago binding						N
OSIN0185.1	GO:0005524	PF00004|ATPase family associated with various cellular activities (AAA)			PHI:1566			N
OSIN0186.1	GO:0005975|GO:0008152|GO:0030246	PF01380|SIS domain;PF01380|SIS domain;PF00310|Glutamine amidotransferases class-II;PF13522|Glutamine amidotransferase domain			PHI:2513	MER455096|C44		N
OSIN0187.1	GO:0005839|GO:0051603|GO:0004298	PF00227|Proteasome subunit				MER080258|T01A		N
OSIN0188.1								N
OSIN0189.1								N
OSIN0190.1	GO:0003854|GO:0055114|GO:0006694|GO:0016616	PF01073|3-beta hydroxysteroid dehydrogenase/isomerase family						N
OSIN0191.1	GO:0008270|GO:0007165	PF00620|RhoGAP domain;PF00412|LIM domain;PF00412|LIM domain;PF00412|LIM domain						N
OSIN0192.1		PF12697|Alpha/beta hydrolase family;PF10329|Region of unknown function (DUF2417);PF10329|Region of unknown function (DUF2417)				MER033141|S33		N
OSIN0193.1								N
OSIN0194.1								N
OSIN0195.1								N
OSIN0196.1								N
OSIN0197.1								N
OSIN0198.1								N
OSIN0199.1		PF01636|Phosphotransferase enzyme family						N
OSIN0200.1	GO:0016881	PF00179|Ubiquitin-conjugating enzyme;PF00179|Ubiquitin-conjugating enzyme						N
OSIN0201.1								N
OSIN0202.1	GO:0005524	PF08542|Replication factor C C-terminal domain;PF00004|ATPase family associated with various cellular activities (AAA)			PHI:1685			N
OSIN0203.1								N
OSIN0204.1	GO:0004386|GO:0005524|GO:0003676|GO:0008026	PF00271|Helicase conserved C-terminal domain;PF02889|Sec63 Brl domain;PF02889|Sec63 Brl domain;PF00270|DEAD/DEAH box helicase;PF00270|DEAD/DEAH box helicase						N
OSIN0205.1		PF00855|PWWP domain						N
OSIN0206.1	GO:0003677|GO:0005664|GO:0006260	PF07034|Origin recognition complex (ORC) subunit 3 N-terminus						N
OSIN0207.1								N
OSIN0208.1		PF09802|Preprotein translocase subunit Sec66						N
OSIN0209.1		PF05020|NPL4 family, putative zinc binding region;PF05021|NPL4 family						N	3.A.16.1.2
OSIN0210.1	GO:0008152|GO:0005524|GO:0003824	PF02786|Carbamoyl-phosphate synthase L chain, ATP binding domain;PF02786|Carbamoyl-phosphate synthase L chain, ATP binding domain;PF00289|Carbamoyl-phosphate synthase L chain, N-terminal domain;PF00289|Carbamoyl-phosphate synthase L chain, N-terminal domain;PF02787|Carbamoyl-phosphate synthetase large chain, oligomerisation domain						N
OSIN0211.1								Y
OSIN0212.1								N
OSIN0213.1								N
OSIN0214.1		PF06127|Protein of unknown function (DUF962)						N
OSIN0215.1	GO:0003723|GO:0006351|GO:0003899	PF03876|SHS2 domain found in N terminus of Rpb7p/Rpc25p/MJ0397;PF00575|S1 RNA binding domain			PHI:1567			N
OSIN0216.1	GO:0006725|GO:0016830	PF03328|HpcH/HpaI aldolase/citrate lyase family						N
OSIN0217.1		PF05768|Glutaredoxin-like domain (DUF836)						N
OSIN0218.1		PF04969|CS domain;PF04968|CHORD;PF04968|CHORD						N
OSIN0219.1		PF12223|Protein of unknown function (DUF3602);PF12223|Protein of unknown function (DUF3602)						N
OSIN0220.1		PF11700|Vacuole effluxer Atg22 like						N	9.A.15.1.1
OSIN0221.1	GO:0003682	PF01426|BAH domain						N
OSIN0222.1	GO:0008290|GO:0030036|GO:0071203|GO:0003779	PF01115|F-actin capping protein, beta subunit			PHI:2568			N
OSIN0223.1	GO:0030170	PF01053|Cys/Met metabolism PLP-dependent enzyme						N
OSIN0224.1								Y
OSIN0225.1		PF11807|Domain of unknown function (DUF3328);PF11807|Domain of unknown function (DUF3328)						N
OSIN0226.1								N
OSIN0227.1	GO:0005215|GO:0006810|GO:0016020	PF00854|POT family			PHI:2266			N	2.A.17.2.2
OSIN0228.1	GO:0050662|GO:0003824|GO:0044237	PF01370|NAD dependent epimerase/dehydratase family						N
OSIN0229.1		PF00153|Mitochondrial carrier protein;PF00153|Mitochondrial carrier protein;PF00153|Mitochondrial carrier protein						N
OSIN0230.1	GO:0006511	PF00443|Ubiquitin carboxyl-terminal hydrolase				MER431510|C19		N
OSIN0231.1		PF08571|Yos1-like						Y
OSIN0232.1	GO:0035556|GO:0004016|GO:0009190|GO:0007165|GO:0006171|GO:0003824|GO:0016849|GO:0000287	PF08509|Adenylate cyclase G-alpha binding domain;PF13855|Leucine rich repeat;PF13855|Leucine rich repeat;PF00211|Adenylate and Guanylate cyclase catalytic domain;PF00788|Ras association (RalGDS/AF-6) domain;PF00481|Protein phosphatase 2C;PF13504|Leucine rich repeat;PF13504|Leucine rich repeat			PHI:332			N
OSIN0233.1	GO:0003824|GO:0043169|GO:0005975	PF00128|Alpha amylase, catalytic domain						N	8.A.9.1.2		GH13
OSIN0234.1		PF14474|RTC4-like domain						N
OSIN0235.1		PF04912|Dynamitin						N
OSIN0236.1		PF02597|ThiS family						N
OSIN0237.1		PF12697|Alpha/beta hydrolase family		abH16				Y
OSIN0238.1								N
OSIN0239.1		PF05347|Complex 1 protein (LYR family)						N
OSIN0240.1	GO:0008152|GO:0003824	PF01557|Fumarylacetoacetate (FAA) hydrolase family						N
OSIN0241.1	GO:0008033|GO:0055114|GO:0017150|GO:0050660	PF01207|Dihydrouridine synthase (Dus)						N
OSIN0242.1	GO:0005737|GO:0006887|GO:0048278	PF07393|Exocyst complex component Sec10						N
OSIN0243.1	GO:0016765	PF01255|Putative undecaprenyl diphosphate synthase						N
OSIN0244.1		PF13532|2OG-Fe(II) oxygenase superfamily						N
OSIN0245.1	GO:0016740	PF02475|Met-10+ like-protein						N
OSIN0246.1		PF08550|Fungal protein of unknown function (DUF1752)						N
OSIN0247.1		PF00773|RNB domain			PHI:1568			N
OSIN0248.1								Y			GH17
OSIN0249.1	GO:0005515	PF00400|WD domain, G-beta repeat						N
OSIN0250.1	GO:0006418|GO:0000166|GO:0016876|GO:0004812|GO:0005524|GO:0043039	PF07973|Threonyl and Alanyl tRNA synthetase second additional domain;PF00587|tRNA synthetase class II core domain (G, H, P, S and T);PF02824|TGS domain;PF03129|Anticodon binding domain						N
OSIN0251.1		PF04438|HIT zinc finger						N
OSIN0252.1	GO:0045454	PF13848|Thioredoxin-like domain;PF00085|Thioredoxin;PF00085|Thioredoxin						Y
OSIN0253.1	GO:0004601|GO:0006979|GO:0020037|GO:0055114	PF00141|Peroxidase			PHI:2183			N			AA2
OSIN0254.1								N
OSIN0255.1	GO:0042578	PF02383|SacI homology domain;PF03372|Endonuclease/Exonuclease/phosphatase family						N
OSIN0256.1								N
OSIN0257.1		PF00244|14-3-3 protein						N
OSIN0258.1	GO:0006629|GO:0004806	PF01764|Lipase (class 3)		abH23				Y
OSIN0259.1								Y
OSIN0260.1	GO:0003735|GO:0005622|GO:0006412|GO:0005840	PF01158|Ribosomal protein L36e						N
OSIN0261.1		PF11470|GLUT4 regulating protein TUG						N
OSIN0262.1	GO:0004298|GO:0051603|GO:0005839	PF00227|Proteasome subunit				MER465920|T01A		N
OSIN0263.1	GO:0046872|GO:0000166	PF00702|haloacid dehalogenase-like hydrolase;PF00690|Cation transporter/ATPase, N-terminus;PF00689|Cation transporting ATPase, C-terminus;PF00122|E1-E2 ATPase			PHI:440			N	3.A.3.2.32
OSIN0264.1	GO:0035023|GO:0005089	PF00621|RhoGEF domain						N
OSIN0265.1		PF01172|Shwachman-Bodian-Diamond syndrome (SBDS) protein						N
OSIN0266.1								N
OSIN0267.1		PF07047|Optic atrophy 3 protein (OPA3)						N
OSIN0268.1	GO:0005524|GO:0005515|GO:0004672|GO:0006468	PF00659|POLO box duplicated region;PF00069|Protein kinase domain	Other:PLK:PLK1		PHI:1220			N
OSIN0269.1	GO:0020037	PF00173|Cytochrome b5-like Heme/Steroid binding domain;PF03142|Chitin synthase			PHI:31			N			GT2
OSIN0270.1		PF08238|Sel1 repeat;PF08238|Sel1 repeat;PF08238|Sel1 repeat;PF08238|Sel1 repeat;PF08238|Sel1 repeat;PF08238|Sel1 repeat;PF08238|Sel1 repeat						N
OSIN0271.1					PHI:1539			N
OSIN0272.1	GO:0005524|GO:0004386|GO:0003677|GO:0003676	PF00271|Helicase conserved C-terminal domain;PF00176|SNF2 family N-terminal domain						N
OSIN0273.1		PF09446|VMA21-like domain						N
OSIN0274.1								Y
OSIN0275.1		PF11951|Fungal specific transcription factor domain			PHI:1776			N
OSIN0276.1	GO:0004152|GO:0055114|GO:0006222	PF01180|Dihydroorotate dehydrogenase;PF01180|Dihydroorotate dehydrogenase						N
OSIN0277.1								Y
OSIN0278.1								N
OSIN0279.1		PF10528|GLEYA domain						Y
OSIN0280.1	GO:0016787	PF00149|Calcineurin-like phosphoesterase						Y
OSIN0281.1								Y
OSIN0282.1								N
OSIN0283.1								N
OSIN0284.1	GO:0016884	PF01425|Amidase						N
OSIN0285.1	GO:0016020|GO:0005216|GO:0055085|GO:0006811	PF00520|Ion transport protein						N
OSIN0286.1					PHI:404			N
OSIN0287.1	GO:0019001|GO:0031683|GO:0003924|GO:0004871|GO:0007186	PF00503|G-protein alpha subunit			PHI:84			N
OSIN0288.1		PF00144|Beta-lactamase;PF11954|Domain of unknown function (DUF3471)				MER192835|S12		N
OSIN0289.1	GO:0008168|GO:0032259	PF01728|FtsJ-like methyltransferase						N
OSIN0290.1	GO:0006508|GO:0004197	PF00656|Caspase domain				MER280099|C14B		N
OSIN0291.1	GO:0016491|GO:0008270|GO:0055114	PF00107|Zinc-binding dehydrogenase			PHI:2839			N
OSIN0292.1								N
OSIN0293.1	GO:0008152|GO:0003824	PF00550|Phosphopantetheine attachment site;PF00501|AMP-binding enzyme						N
OSIN0294.1	GO:0008898	PF02574|Homocysteine S-methyltransferase						N
OSIN0295.1	GO:0016491|GO:0008152	PF00106|short chain dehydrogenase						N
OSIN0296.1	GO:0005622|GO:0070403|GO:0043565	PF02146|Sir2 family;PF00808|Histone-like transcription factor (CBF/NF-Y) and archaeal histone						N
OSIN0297.1	GO:0055114|GO:0005507|GO:0016491	PF07732|Multicopper oxidase;PF07731|Multicopper oxidase;PF00394|Multicopper oxidase			PHI:552			N	2.A.108.1.7
OSIN0298.1	GO:0005515	PF00498|FHA domain						N
OSIN0299.1	GO:0031966	PF14138|Cytochrome c oxidase assembly protein COX16						N
OSIN0300.1								N
OSIN0301.1								N
OSIN0302.1		PF03371|PRP38 family						N
OSIN0303.1	GO:0016884	PF01425|Amidase						N
OSIN0304.1								N
OSIN0305.1		PF08591|Ribonucleotide reductase inhibitor						N
OSIN0306.1	GO:0005622|GO:0003735|GO:0005840|GO:0006412	PF01667|Ribosomal protein S27						N
OSIN0307.1		PF02114|Phosducin						N
OSIN0308.1		PF12799|Leucine Rich repeats (2 copies)						N
OSIN0309.1								N
OSIN0310.1								N
OSIN0311.1	GO:0055085|GO:0005524|GO:0016887|GO:0016021|GO:0006810|GO:0042626	PF00664|ABC transporter transmembrane region;PF00005|ABC transporter			PHI:267			N	3.A.1.208.12
OSIN0312.1								N
OSIN0313.1	GO:0008198|GO:0006725|GO:0016491	PF02900|Catalytic LigB subunit of aromatic ring-opening dioxygenase						N
OSIN0314.1		PF01137|RNA 3'-terminal phosphate cyclase						N
OSIN0315.1								N
OSIN0316.1		PF03738|Glutathionylspermidine synthase preATP-grasp						N
OSIN0317.1	GO:0005524|GO:0006468|GO:0004672	PF00069|Protein kinase domain	CAMK:RAD53:		PHI:1256			N
OSIN0318.1		PF07719|Tetratricopeptide repeat						N
OSIN0319.1		PF01494|FAD binding domain			PHI:1048			N
OSIN0320.1		PF11700|Vacuole effluxer Atg22 like						N
OSIN0321.1					PHI:921			Y
OSIN0322.1	GO:0005975|GO:0004553	PF00704|Glycosyl hydrolases family 18						Y			GH18
OSIN0323.1		PF10373|Est1 DNA/RNA binding domain						N
OSIN0324.1	GO:0003824	PF00899|ThiF family						N
OSIN0325.1								N
OSIN0326.1		PF09757|Arb2 domain						N
OSIN0327.1	GO:0005525|GO:0007049	PF00735|Septin			PHI:2244			N
OSIN0328.1		PF01027|Inhibitor of apoptosis-promoting Bax1						N	1.A.14.3.6
OSIN0329.1	GO:0016021	PF03798|TLC domain;PF08390|TRAM1-like protein						N
OSIN0330.1	GO:0003824|GO:0008152	PF00501|AMP-binding enzyme;PF13193|AMP-binding enzyme C-terminal domain			PHI:2321			N	4.C.1.1.4
OSIN0331.1		PF04488|Glycosyltransferase sugar-binding region containing DXD motif						Y			GT32
OSIN0332.1	GO:0009308|GO:0048038|GO:0055114|GO:0005507|GO:0008131	PF02727|Copper amine oxidase, N2 domain;PF02728|Copper amine oxidase, N3 domain;PF01179|Copper amine oxidase, enzyme domain			PHI:2171			N
OSIN0333.1	GO:0016763|GO:0009435|GO:0004514	PF01729|Quinolinate phosphoribosyl transferase, C-terminal domain;PF02749|Quinolinate phosphoribosyl transferase, N-terminal domain						N
OSIN0334.1	GO:0005515	PF00400|WD domain, G-beta repeat			PHI:2084			N
OSIN0335.1	GO:0003676	PF00076|RNA recognition motif. (a.k.a. RRM, RBD, or RNP domain)						N
OSIN0336.1		PF05783|Dynein light intermediate chain (DLIC)						N
OSIN0337.1		PF03190|Protein of unknown function, DUF255;PF03190|Protein of unknown function, DUF255						N
OSIN0338.1	GO:0055114|GO:0016491|GO:0016706	PF14226|non-haem dioxygenase in morphine synthesis N-terminal;PF03171|2OG-Fe(II) oxygenase superfamily						N
OSIN0339.1		PF05368|NmrA-like family						N
OSIN0340.1	GO:0055085|GO:0016021	PF07690|Major Facilitator Superfamily			PHI:1662			N	2.A.1.14.11
OSIN0341.1		PF13561|Enoyl-(Acyl carrier protein) reductase			PHI:784			N
OSIN0342.1	GO:0005634|GO:0006351|GO:0008270|GO:0003677	PF04082|Fungal specific transcription factor domain						Y
OSIN0343.1	GO:0016832|GO:0008270|GO:0005975	PF01116|Fructose-bisphosphate aldolase class-II						N
OSIN0344.1	GO:0008152|GO:0003824	PF01063|Aminotransferase class IV			PHI:157			N
OSIN0345.1	GO:0008152|GO:0003824	PF00501|AMP-binding enzyme						N
OSIN0346.1		PF13847|Methyltransferase domain						N
OSIN0347.1	GO:0055085|GO:0016021	PF07690|Major Facilitator Superfamily			PHI:2329			N	2.A.1.2.86
OSIN0348.1								Y
OSIN0349.1		PF03707|Bacterial signalling protein N terminal repeat						N
OSIN0350.1		PF03959|Serine hydrolase (FSH1)						N
OSIN0351.1		PF00109|Beta-ketoacyl synthase, N-terminal domain;PF02801|Beta-ketoacyl synthase, C-terminal domain;PF00698|Acyl transferase domain			PHI:2425		PKS-Like	N
OSIN0352.1		PF00550|Phosphopantetheine attachment site;PF08659|KR domain			PHI:714			N
OSIN0353.1	GO:0050660|GO:0016614|GO:0055114	PF00732|GMC oxidoreductase;PF05199|GMC oxidoreductase			PHI:922			N			AA3
OSIN0354.1								Y
OSIN0355.1		PF01636|Phosphotransferase enzyme family						N
OSIN0356.1								N
OSIN0357.1		PF13738|Pyridine nucleotide-disulphide oxidoreductase			PHI:2378			N
OSIN0358.1		PF13738|Pyridine nucleotide-disulphide oxidoreductase						N
OSIN0359.1	GO:0022857|GO:0055085|GO:0016021	PF00083|Sugar (and other) transporter			PHI:2240			N	2.A.1.1.10
OSIN0360.1	GO:0009277|GO:0005199	PF01185|Fungal hydrophobin						Y
OSIN0361.1	GO:0008762|GO:0016491|GO:0055114|GO:0050660	PF01565|FAD binding domain;PF08031|Berberine and berberine like			PHI:716			Y			AA7
OSIN0362.1		PF12681|Glyoxalase-like domain						N
OSIN0363.1		PF13768|von Willebrand factor type A domain;PF08487|Vault protein inter-alpha-trypsin domain						N
OSIN0364.1	GO:0005515	PF00400|WD domain, G-beta repeat;PF00400|WD domain, G-beta repeat;PF00400|WD domain, G-beta repeat;PF00400|WD domain, G-beta repeat			PHI:2020	MER147952|S09X		N
OSIN0365.1	GO:0005515	PF08324|PUL domain;PF00400|WD domain, G-beta repeat;PF00400|WD domain, G-beta repeat;PF00400|WD domain, G-beta repeat;PF00400|WD domain, G-beta repeat;PF00400|WD domain, G-beta repeat;PF00400|WD domain, G-beta repeat;PF09070|PFU (PLAA family ubiquitin binding)			PHI:2179			N
OSIN0366.1								Y
OSIN0367.1		PF07985|SRR1						N
OSIN0368.1								N			GH17
OSIN0369.1	GO:0000981|GO:0006355|GO:0005634|GO:0008270	PF00172|Fungal Zn(2)-Cys(6) binuclear cluster domain			PHI:1904			N
OSIN0370.1		PF13086|AAA domain;PF13087|AAA domain						N
OSIN0371.1					PHI:1360			N
OSIN0372.1		PF08610|Peroxisomal membrane protein (Pex16)						N
OSIN0373.1	GO:0008270|GO:0006351|GO:0005634|GO:0003677	PF04082|Fungal specific transcription factor domain			PHI:1941			N
OSIN0374.1	GO:0031965|GO:0006611|GO:0006998|GO:0006406	PF10104|Di-sulfide bridge nucleocytoplasmic transport domain						N
OSIN0375.1	GO:0006351|GO:0005634|GO:0003677	PF08711|TFIIS helical bundle-like domain						N
OSIN0376.1	GO:0005524|GO:0006468|GO:0004672	PF00069|Protein kinase domain;PF00069|Protein kinase domain	CMGC:SRPK:		PHI:1193			N
OSIN0377.1		PF10058|Predicted integral membrane metal-binding protein (DUF2296)						N
OSIN0378.1	GO:0000042|GO:0005515	PF01465|GRIP domain						N
OSIN0379.1								N
OSIN0380.1	GO:0005515	PF00400|WD domain, G-beta repeat;PF00400|WD domain, G-beta repeat						N
OSIN0381.1	GO:0005515	PF04433|SWIRM domain						N
OSIN0382.1								N
OSIN0383.1								N
OSIN0384.1								N
OSIN0385.1		PF12937|F-box-like						N
OSIN0386.1		PF07950|Protein of unknown function (DUF1691);PF07950|Protein of unknown function (DUF1691)						N	9.B.178.1.4
OSIN0387.1					PHI:1359			N
OSIN0388.1	GO:0003677|GO:0005634|GO:0008270|GO:0006351	PF04082|Fungal specific transcription factor domain			PHI:1838			N
OSIN0389.1	GO:0042626|GO:0005524|GO:0016887|GO:0055085|GO:0006810|GO:0016021	PF00005|ABC transporter;PF00005|ABC transporter;PF00664|ABC transporter transmembrane region;PF00664|ABC transporter transmembrane region			PHI:2042			N	3.A.1.201.18
OSIN0390.1								N
OSIN0391.1		PF00226|DnaJ domain						N
OSIN0392.1								N
OSIN0393.1		PF13893|RNA recognition motif. (a.k.a. RRM, RBD, or RNP domain)						N
OSIN0394.1	GO:0008168|GO:0008152|GO:0006694	PF08241|Methyltransferase domain;PF08498|Sterol methyltransferase C-terminal						N
OSIN0395.1		PF07470|Glycosyl Hydrolase Family 88						Y			GH105
OSIN0396.1	GO:0005524|GO:0004672|GO:0006468	PF00069|Protein kinase domain	CMGC:SRPK:		PHI:1271			N
OSIN0397.1								N
OSIN0398.1	GO:0004553|GO:0005975	PF00722|Glycosyl hydrolases family 16						Y			GH16
OSIN0399.1		PF13086|AAA domain;PF13087|AAA domain						N
OSIN0400.1								N
OSIN0401.1								N
OSIN0402.1	GO:0006801|GO:0046872|GO:0055114	PF00080|Copper/zinc superoxide dismutase (SODC)			PHI:383			Y
OSIN0403.1								N
OSIN0404.1	GO:0008152|GO:0003824	PF02779|Transketolase, pyrimidine binding domain;PF02780|Transketolase, C-terminal domain						N
OSIN0405.1	GO:0003676|GO:0008026|GO:0005524|GO:0004386|GO:0016818	PF08148|DSHCT (NUC185) domain;PF00270|DEAD/DEAH box helicase;PF00271|Helicase conserved C-terminal domain						N
OSIN0406.1	GO:0015031	PF03357|Snf7						N
OSIN0407.1		PF04248|Domain of unknown function (DUF427)						N
OSIN0408.1								N
OSIN0409.1	GO:0015851|GO:0016020|GO:0015205	PF02133|Permease for cytosine/purines, uracil, thiamine, allantoin						N	2.A.39.2.2
OSIN0410.1	GO:0016614|GO:0055114|GO:0050660	PF00732|GMC oxidoreductase;PF05199|GMC oxidoreductase			PHI:922			N			AA3
OSIN0411.1	GO:0003700|GO:0006355|GO:0043565	PF07716|Basic region leucine zipper						N
OSIN0412.1	GO:0048478|GO:0005634|GO:0006974|GO:0007049	PF07962|Replication Fork Protection Component Swi3						N
OSIN0413.1		PF10785|NADH-ubiquinone oxidoreductase complex I, 21 kDa subunit;PF12853|C-terminal of NADH-ubiquinone oxidoreductase 21 kDa subunit						N	3.D.1.6.2
OSIN0414.1	GO:0016491|GO:0016706|GO:0055114	PF03171|2OG-Fe(II) oxygenase superfamily						N
OSIN0415.1	GO:0016020|GO:0055085|GO:0005215|GO:0006810	PF00860|Permease family						N	2.A.40.7.1
OSIN0416.1								Y
OSIN0417.1	GO:0043169|GO:0003824|GO:0005975	PF00128|Alpha amylase, catalytic domain						N	8.A.9.1.2		GH13
OSIN0418.1	GO:0022857|GO:0055085|GO:0016021	PF00083|Sugar (and other) transporter			PHI:2240			N	2.A.1.1.10
OSIN0419.1					PHI:2315			N
OSIN0421.1	GO:0020037|GO:0055114|GO:0005506|GO:0016705	PF00067|Cytochrome P450			PHI:438			N		CYP570C5P
OSIN0422.1	GO:0008270|GO:0006351|GO:0005634|GO:0003677	PF04082|Fungal specific transcription factor domain			PHI:1850			N
OSIN0423.1	GO:0000166|GO:0030001|GO:0046872	PF00403|Heavy-metal-associated domain;PF00122|E1-E2 ATPase;PF00702|haloacid dehalogenase-like hydrolase			PHI:244			N
OSIN0424.1	GO:0005375|GO:0016021|GO:0035434	PF04145|Ctr copper transporter family						N	1.A.56.1.16
OSIN0425.1	GO:0016491|GO:0055114	PF08030|Ferric reductase NAD binding domain;PF08022|FAD-binding domain;PF01794|Ferric reductase like transmembrane component						N	5.B.1.7.1
OSIN0426.1								Y
OSIN0427.1								N
OSIN0428.1	GO:0016491|GO:0005507|GO:0055114	PF00394|Multicopper oxidase;PF07732|Multicopper oxidase;PF07731|Multicopper oxidase			PHI:2920			Y	2.A.108.1.1
OSIN0429.1								N
OSIN0430.1	GO:0003700|GO:0008270|GO:0043565|GO:0006355	PF00320|GATA zinc finger						N
OSIN0431.1	GO:0016787|GO:0008270	PF00383|Cytidine and deoxycytidylate deaminase zinc-binding region						N
OSIN0432.1								N
OSIN0433.1								N
OSIN0434.1								N
OSIN0435.1								N
OSIN0436.1								N
OSIN0437.1		PF12298|Eukaryotic mitochondrial regulator protein						N
OSIN0438.1	GO:0000156|GO:0000160	PF00072|Response regulator receiver domain						N
OSIN0439.1	GO:0008171	PF01596|O-methyltransferase						N
OSIN0440.1		PF09747|Coiled-coil domain containing protein (DUF2052);PF09747|Coiled-coil domain containing protein (DUF2052)						N
OSIN0441.1	GO:0004806|GO:0006629	PF01764|Lipase (class 3)						N
OSIN0442.1	GO:0008080	PF00583|Acetyltransferase (GNAT) family			PHI:174			N
OSIN0443.1	GO:0016491|GO:0008152	PF00106|short chain dehydrogenase			PHI:2269			N
OSIN0444.1		PF12697|Alpha/beta hydrolase family		abH13				Y
OSIN0445.1	GO:0043565|GO:0006355|GO:0003700	PF00170|bZIP transcription factor						N
OSIN0446.1	GO:0008270|GO:0005634|GO:0006355|GO:0000981	PF00172|Fungal Zn(2)-Cys(6) binuclear cluster domain			PHI:1867			N
OSIN0447.1	GO:0016491|GO:0008270|GO:0055114	PF08240|Alcohol dehydrogenase GroES-like domain;PF00107|Zinc-binding dehydrogenase			PHI:2255			N
OSIN0448.1	GO:0005515|GO:0016020	PF00804|Syntaxin;PF05739|SNARE domain						N
OSIN0449.1								N
OSIN0450.1								N
OSIN0451.1								N
OSIN0452.1								Y
OSIN0453.1	GO:0005506|GO:0055114|GO:0020037|GO:0016705	PF00067|Cytochrome P450						Y		CYP504A20
OSIN0454.1								Y
OSIN0455.1	GO:0016020|GO:0000030|GO:0006493	PF02366|Dolichyl-phosphate-mannose-protein mannosyltransferase;PF02815|MIR domain			PHI:451			N			GT39
OSIN0456.1		PF06428|GDP/GTP exchange factor Sec2p						N
OSIN0457.1		PF03198|Glucanosyltransferase;PF07983|X8 domain			PHI:2808			Y			CBM43
OSIN0458.1	GO:0003723|GO:0035091|GO:0006396	PF01805|Surp module;PF01805|Surp module;PF00787|PX domain;PF12230|Pre-mRNA splicing factor PRP21 like protein						N
OSIN0459.1	GO:0016021|GO:0055085	PF07690|Major Facilitator Superfamily			PHI:812			N
OSIN0460.1	GO:0016491|GO:0008152	PF00264|Common central domain of tyrosinase						Y
OSIN0461.1								Y
OSIN0462.1	GO:0006812|GO:0055085|GO:0015299|GO:0016021	PF00999|Sodium/hydrogen exchanger family						N
OSIN0463.1								Y
OSIN0464.1	GO:0008484|GO:0008152	PF00884|Sulfatase						Y
OSIN0465.1	GO:0016021|GO:0055085	PF01699|Sodium/calcium exchanger protein;PF01699|Sodium/calcium exchanger protein						N
OSIN0466.1	GO:0008080	PF00583|Acetyltransferase (GNAT) family						N
OSIN0467.1	GO:0016491|GO:0005507|GO:0055114	PF07732|Multicopper oxidase;PF07731|Multicopper oxidase;PF00394|Multicopper oxidase			PHI:552			N
OSIN0468.1		PF00194|Eukaryotic-type carbonic anhydrase						N
OSIN0469.1	GO:0016491|GO:0016706|GO:0055114	PF14226|non-haem dioxygenase in morphine synthesis N-terminal;PF03171|2OG-Fe(II) oxygenase superfamily						N
OSIN0470.1					PHI:2464			N
OSIN0471.1	GO:0055085|GO:0016021	PF07690|Major Facilitator Superfamily			PHI:2329			N	2.A.1.2.86
OSIN0472.1								N
OSIN0473.1	GO:0016788	PF04185|Phosphoesterase family						Y
OSIN0474.1	GO:0055114|GO:0016491|GO:0005507	PF00394|Multicopper oxidase;PF07732|Multicopper oxidase;PF07731|Multicopper oxidase			PHI:2921			N
OSIN0475.1	GO:0016021|GO:0055085	PF07690|Major Facilitator Superfamily			PHI:511			N
OSIN0476.1	GO:0005634|GO:0006351|GO:0008270|GO:0003677	PF04082|Fungal specific transcription factor domain			PHI:1999			N
OSIN0477.1		PF00153|Mitochondrial carrier protein;PF00153|Mitochondrial carrier protein;PF00153|Mitochondrial carrier protein						N	2.A.29.10.4
OSIN0478.1					PHI:1770			N
OSIN0479.1		PF01423|LSM domain						N
OSIN0480.1			Other:PAN3:					N
OSIN0481.1	GO:0005515	PF14555|UBA-like domain;PF00789|UBX domain						N
OSIN0482.1	GO:0005622|GO:0006886	PF03127|GAT domain;PF00790|VHS domain						N
OSIN0483.1	GO:0000981|GO:0005634|GO:0006355|GO:0008270	PF00172|Fungal Zn(2)-Cys(6) binuclear cluster domain			PHI:1771			N
OSIN0484.1		PF00300|Histidine phosphatase superfamily (branch 1)						N
OSIN0485.1								N
OSIN0486.1	GO:0006511|GO:0005515	PF00443|Ubiquitin carboxyl-terminal hydrolase;PF00240|Ubiquitin family				MER293629|C19		N
OSIN0487.1	GO:0034314|GO:0005856|GO:0005885|GO:0030041	PF05856|ARP2/3 complex 20 kDa subunit (ARPC4)						N
OSIN0488.1		PF14259|RNA recognition motif (a.k.a. RRM, RBD, or RNP domain)						N
OSIN0489.1		PF00650|CRAL/TRIO domain			PHI:2842			N
OSIN0490.1	GO:0005515	PF00856|SET domain						N
OSIN0491.1	GO:0008270	PF01529|DHHC palmitoyltransferase			PHI:1677			N
OSIN0492.1								N
OSIN0493.1								N
OSIN0494.1	GO:0016787	PF00293|NUDIX domain						N
OSIN0495.1								Y
OSIN0496.1								N
OSIN0497.1								N
OSIN0498.1		PF13561|Enoyl-(Acyl carrier protein) reductase			PHI:2844			N
OSIN0499.1		PF07942|N2227-like protein						N
OSIN0500.1								N
OSIN0501.1	GO:0005515|GO:0008536|GO:0006886	PF13513|HEAT-like repeat;PF02985|HEAT repeat;PF03810|Importin-beta N-terminal domain						N
OSIN0502.1	GO:0000981|GO:0005634|GO:0006355|GO:0008270	PF00172|Fungal Zn(2)-Cys(6) binuclear cluster domain;PF11951|Fungal specific transcription factor domain			PHI:1869			N
OSIN0503.1	GO:0005515	PF00622|SPRY domain						N
OSIN0504.1		PF12417|Zinc finger protein						N
OSIN0505.1								N
OSIN0506.1		PF12756|C2H2 type zinc-finger (2 copies)			PHI:1363			N
OSIN0507.1								N
OSIN0508.1		PF03372|Endonuclease/Exonuclease/phosphatase family						N
OSIN0509.1								N
OSIN0510.1								N
OSIN0511.1	GO:0016787	PF00149|Calcineurin-like phosphoesterase						N
OSIN0512.1	GO:0003676	PF02037|SAP domain						N
OSIN0513.1								N
OSIN0514.1								N
OSIN0515.1								N
OSIN0516.1		PF14420|Clr5 domain						N
OSIN0517.1	GO:0003896|GO:0006269	PF04104|Eukaryotic and archaeal DNA primase, large subunit						N
OSIN0518.1								N
OSIN0519.1	GO:0008152|GO:0008484	PF00884|Sulfatase						N
OSIN0520.1								N
OSIN0521.1	GO:0008410|GO:0008152	PF01144|Coenzyme A transferase;PF01144|Coenzyme A transferase						N
OSIN0522.1	GO:0055114|GO:0003995|GO:0050660|GO:0016627|GO:0008152	PF02770|Acyl-CoA dehydrogenase, middle domain;PF02771|Acyl-CoA dehydrogenase, N-terminal domain;PF00441|Acyl-CoA dehydrogenase, C-terminal domain						N
OSIN0523.1	GO:0003824|GO:0008152	PF00501|AMP-binding enzyme;PF07993|Male sterility protein;PF00550|Phosphopantetheine attachment site						N
OSIN0524.1								Y
OSIN0525.1	GO:0005515	PF13410|Glutathione S-transferase, C-terminal domain;PF13417|Glutathione S-transferase, N-terminal domain						N
OSIN0526.1								N
OSIN0527.1		PF00226|DnaJ domain						N
OSIN0528.1								Y
OSIN0529.1		PF03062|MBOAT, membrane-bound O-acyltransferase family						N
OSIN0530.1	GO:0006457|GO:0051082|GO:0006950|GO:0005524	PF00183|Hsp90 protein;PF02518|Histidine kinase-, DNA gyrase B-, and HSP90-like ATPase			PHI:463			N
OSIN0531.1	GO:0016491|GO:0055114|GO:0010181|GO:0042602	PF01613|Flavin reductase like domain						N
OSIN0532.1								N
OSIN0533.1	GO:0035091	PF09325|Vps5 C terminal like;PF00787|PX domain						N
OSIN0534.1	GO:0005515|GO:0006355|GO:0005634	PF00400|WD domain, G-beta repeat;PF00400|WD domain, G-beta repeat;PF00400|WD domain, G-beta repeat;PF00400|WD domain, G-beta repeat;PF00400|WD domain, G-beta repeat;PF00400|WD domain, G-beta repeat;PF08513|LisH;PF04494|WD40 associated region in TFIID subunit						N
OSIN0535.1	GO:0016592|GO:0001104|GO:0006357	PF10280|Mediator complex protein						N
OSIN0536.1								Y
OSIN0537.1								N
OSIN0538.1		PF10355|Protein of unknown function (Ytp1);PF10348|Domain of unknown function (DUF2427)			PHI:1057			Y
OSIN0539.1								N
OSIN0540.1								N
OSIN0541.1								N
OSIN0542.1								N
OSIN0543.1	GO:0055085|GO:0006812|GO:0008324	PF02386|Cation transport protein						N
OSIN0544.1	GO:0004386|GO:0005524|GO:0003676|GO:0003677|GO:0016817	PF13892|DNA-binding domain;PF00176|SNF2 family N-terminal domain;PF00271|Helicase conserved C-terminal domain						N
OSIN0545.1					PHI:1681			N
OSIN0546.1	GO:0005524	PF00004|ATPase family associated with various cellular activities (AAA);PF00004|ATPase family associated with various cellular activities (AAA);PF00004|ATPase family associated with various cellular activities (AAA);PF13086|AAA domain;PF13087|AAA domain						N
OSIN0547.1								N
OSIN0548.1								N
OSIN0549.1								N
OSIN0550.1	GO:0003824|GO:0016020	PF01569|PAP2 superfamily						N
OSIN0551.1								N
OSIN0552.1		PF07983|X8 domain;PF03198|Glucanosyltransferase			PHI:2808			Y			CBM43
OSIN0553.1								N
OSIN0554.1	GO:0005524|GO:0016887	PF00005|ABC transporter;PF00005|ABC transporter;PF12848|ABC transporter						N	3.A.1.121.4
OSIN0555.1	GO:0055114|GO:0004499|GO:0050661|GO:0050660	PF00743|Flavin-binding monooxygenase-like						N
OSIN0556.1		PF04366|Family of unknown function (DUF500)						N
OSIN0557.1								N
OSIN0558.1	GO:0005524	PF00004|ATPase family associated with various cellular activities (AAA)			PHI:1566			N
OSIN0559.1	GO:0016881	PF00179|Ubiquitin-conjugating enzyme;PF09288|Fungal ubiquitin-associated domain						N	3.A.16.1.2
OSIN0560.1	GO:0003824|GO:0008152|GO:0048037	PF00549|CoA-ligase;PF02629|CoA binding domain						N
OSIN0561.1	GO:0008080|GO:0003824|GO:0051536	PF04055|Radical SAM superfamily;PF00583|Acetyltransferase (GNAT) family						N
OSIN0562.1								Y
OSIN0563.1		PF00153|Mitochondrial carrier protein						N
OSIN0564.1		PF12799|Leucine Rich repeats (2 copies);PF03372|Endonuclease/Exonuclease/phosphatase family						N
OSIN0565.1		PF12847|Methyltransferase domain						N
OSIN0566.1								N
OSIN0567.1								N
OSIN0568.1	GO:0006468|GO:0004672|GO:0005524	PF00069|Protein kinase domain	CMGC:CLK:		PHI:1229			N
OSIN0569.1		PF10257|Retinoic acid induced 16-like protein						N
OSIN0570.1								Y
OSIN0571.1	GO:0004650|GO:0005975	PF00295|Glycosyl hydrolases family 28			PHI:115			Y			GH28
OSIN0572.1								N
OSIN0573.1								N
OSIN0574.1	GO:0016021|GO:0055085|GO:0022857	PF00083|Sugar (and other) transporter			PHI:2968			N	2.A.1.1.39
OSIN0575.1		PF13455|Meiotically up-regulated gene 113						N
OSIN0576.1		PF01937|Protein of unknown function DUF89						N
OSIN0577.1	GO:0005525|GO:0003924	PF00350|Dynamin family						N
OSIN0578.1	GO:0009058|GO:0016788	PF00975|Thioesterase domain						N
OSIN0579.1								N
OSIN0580.1		PF00574|Clp protease			PHI:3005	MER358698|S14		N
OSIN0581.1	GO:0008152|GO:0003824	PF00920|Dehydratase family			PHI:2638			N
OSIN0582.1								N
OSIN0583.1	GO:0005524|GO:0008017|GO:0003777|GO:0007018	PF00225|Kinesin motor domain						N
OSIN0584.1								N
OSIN0585.1	GO:0006284	PF00730|HhH-GPD superfamily base excision DNA repair protein						N
OSIN0586.1	GO:0005506|GO:0055114|GO:0020037|GO:0016705	PF00067|Cytochrome P450			PHI:2909			Y		CYP5060A1
OSIN0587.1								N
OSIN0588.1	GO:0055085|GO:0016021	PF07690|Major Facilitator Superfamily			PHI:1555			N	2.A.1.14.11
OSIN0589.1	GO:0016746|GO:0008152	PF01553|Acyltransferase						N
OSIN0590.1	GO:0003951|GO:0008152|GO:0006741	PF01513|ATP-NAD kinase						N
OSIN0591.1	GO:0009395|GO:0004620	PF01735|Lysophospholipase catalytic domain			PHI:105			Y
OSIN0592.1								N
OSIN0593.1	GO:0008152|GO:0016491|GO:0055114	PF02894|Oxidoreductase family, C-terminal alpha/beta domain;PF01408|Oxidoreductase family, NAD-binding Rossmann fold						N			GH109
OSIN0594.1		PF05730|CFEM domain						Y
OSIN0595.1		PF10230|Uncharacterised conserved protein (DUF2305)						N
OSIN0596.1	GO:0008233|GO:0006508	PF04389|Peptidase family M28						N
OSIN0597.1	GO:0003723|GO:0008270|GO:0003676	PF00013|KH domain;PF00098|Zinc knuckle;PF00098|Zinc knuckle			PHI:1662			N
OSIN0598.1	GO:0006355|GO:0005634|GO:0008270|GO:0006351|GO:0003677|GO:0000981	PF04082|Fungal specific transcription factor domain;PF00172|Fungal Zn(2)-Cys(6) binuclear cluster domain			PHI:1931			N
OSIN0599.1	GO:0016491|GO:0055114	PF02668|Taurine catabolism dioxygenase TauD, TfdA family						N
OSIN0600.1								N
OSIN0601.1								N
OSIN0602.1		PF03372|Endonuclease/Exonuclease/phosphatase family						N
OSIN0603.1		PF06058|Dcp1-like decapping family						N
OSIN0604.1	GO:0005737|GO:0005515	PF03114|BAR domain						N	8.A.34.2.1
OSIN0605.1	GO:0004045	PF01195|Peptidyl-tRNA hydrolase						N
OSIN0606.1	GO:0008519|GO:0015696|GO:0016020	PF00909|Ammonium Transporter Family			PHI:2710			N	1.A.11.3.3
OSIN0607.1		PF13516|Leucine Rich repeat;PF12937|F-box-like						N
OSIN0608.1	GO:0005975|GO:0004553	PF02065|Melibiase						Y			GH36
OSIN0609.1	GO:0016872	PF02431|Chalcone-flavanone isomerase						N
OSIN0610.1	GO:0045454|GO:0009055|GO:0015035	PF00462|Glutaredoxin						N
OSIN0611.1	GO:0051087	PF02179|BAG domain						N
OSIN0612.1	GO:0003735|GO:0005840|GO:0006412	PF00572|Ribosomal protein L13						N
OSIN0613.1		PF13414|TPR repeat;PF07719|Tetratricopeptide repeat						N
OSIN0614.1								N
OSIN0615.1	GO:0030131|GO:0006886|GO:0005515|GO:0016192	PF00928|Adaptor complexes medium subunit family;PF01217|Clathrin adaptor complex small chain						N
OSIN0616.1		PF13091|PLD-like domain						N
OSIN0617.1		PF08450|SMP-30/Gluconolaconase/LRE-like region						N
OSIN0618.1	GO:0006351|GO:0008270|GO:0005634|GO:0006355|GO:0000981|GO:0003677	PF04082|Fungal specific transcription factor domain;PF00172|Fungal Zn(2)-Cys(6) binuclear cluster domain						N
OSIN0619.1								N
OSIN0620.1	GO:0055085|GO:0016021	PF07690|Major Facilitator Superfamily			PHI:1662			N	2.A.1.14.36
OSIN0621.1		PF07944|Putative glycosyl hydrolase of unknown function (DUF1680)						Y			GH127
OSIN0622.1								N
OSIN0623.1								Y			GH64
OSIN0624.1	GO:0005737|GO:0005515	PF03114|BAR domain						N
OSIN0625.1								N
OSIN0626.1	GO:0005215|GO:0006810|GO:0016020	PF00230|Major intrinsic protein						N
OSIN0627.1								Y
OSIN0628.1	GO:0016491|GO:0055114|GO:0010181	PF00724|NADH:flavin oxidoreductase / NADH oxidase family						N
OSIN0629.1								Y
OSIN0630.1	GO:0055114|GO:0016491	PF01593|Flavin containing amine oxidoreductase						Y
OSIN0631.1	GO:0003333|GO:0016020|GO:0015171	PF13520|Amino acid permease						N	2.A.3.4.2
OSIN0632.1	GO:0030170	PF01053|Cys/Met metabolism PLP-dependent enzyme						N
OSIN0633.1		PF00135|Carboxylesterase family		abH03	PHI:2032	MER511150|S09X		Y			CE10
OSIN0634.1	GO:0055114|GO:0020037|GO:0004601|GO:0006979	PF03098|Animal haem peroxidase;PF03098|Animal haem peroxidase			PHI:496			N		CYP6001C8
OSIN0635.1	GO:0005515	PF08969|USP8 dimerisation domain;PF01398|JAB1/Mov34/MPN/PAD-1 ubiquitin protease						N
OSIN0636.1	GO:0051082|GO:0006457|GO:0016272	PF01920|Prefoldin subunit						N
OSIN0637.1	GO:0005524	PF04212|MIT (microtubule interacting and transport) domain;PF09336|Vps4 C terminal oligomerisation domain;PF00004|ATPase family associated with various cellular activities (AAA)			PHI:2553			N
OSIN0638.1	GO:0000154|GO:0008649|GO:0000179	PF00398|Ribosomal RNA adenine dimethylase						N
OSIN0639.1		PF05686|Glycosyl transferase family 90			PHI:2822			N			GT90
OSIN0640.1	GO:0005876|GO:0042729|GO:0008608	PF08657|DASH complex subunit Spc34						N
OSIN0641.1	GO:0015035	PF01323|DSBA-like thioredoxin domain						N
OSIN0642.1	GO:0005515|GO:0008270	PF13639|Ring finger domain						N
OSIN0643.1		PF11719|DNA replication and checkpoint protein						N
OSIN0644.1	GO:0008168|GO:0006306|GO:0003677	PF00145|C-5 cytosine-specific DNA methylase						N
OSIN0645.1		PF11704|Vesicle coat protein involved in Golgi to plasma membrane transport						N
OSIN0646.1	GO:0005524	PF00004|ATPase family associated with various cellular activities (AAA)			PHI:1566			N
OSIN0647.1								N
OSIN0648.1		PF08641|Kinetochore protein Mis14 like						N
OSIN0649.1		PF03765|CRAL/TRIO, N-terminal domain;PF00650|CRAL/TRIO domain			PHI:2841			N
OSIN0650.1		PF02582|Uncharacterised ACR, YagE family COG1723						N
OSIN0651.1	GO:0004386|GO:0005524|GO:0003676|GO:0008026	PF00271|Helicase conserved C-terminal domain;PF00270|DEAD/DEAH box helicase			PHI:423			N
OSIN0652.1	GO:0008152|GO:0050660|GO:0016627|GO:0003995|GO:0020037|GO:0055114	PF00173|Cytochrome b5-like Heme/Steroid binding domain;PF02771|Acyl-CoA dehydrogenase, N-terminal domain;PF02770|Acyl-CoA dehydrogenase, middle domain;PF00441|Acyl-CoA dehydrogenase, C-terminal domain						N
OSIN0653.1								N
OSIN0654.1		PF01822|WSC domain						Y
OSIN0655.1	GO:0006281|GO:0004518	PF00867|XPG I-region;PF00752|XPG N-terminal domain						N
OSIN0656.1		PF05222|Alanine dehydrogenase/PNT, N-terminal domain;PF01262|Alanine dehydrogenase/PNT, C-terminal domain						N
OSIN0657.1								N
OSIN0658.1	GO:0006508|GO:0004190	PF00026|Eukaryotic aspartyl protease			PHI:697	MER419896|A01A		N
OSIN0659.1								N
OSIN0660.1	GO:0003677|GO:0000786|GO:0006334|GO:0005634	PF00538|linker histone H1 and H5 family						N
OSIN0661.1	GO:0006888|GO:0008270|GO:0030127|GO:0006886	PF08033|Sec23/Sec24 beta-sandwich domain;PF04815|Sec23/Sec24 helical domain;PF04811|Sec23/Sec24 trunk domain;PF00626|Gelsolin repeat;PF04810|Sec23/Sec24 zinc finger						N
OSIN0662.1		PF10021|Uncharacterized protein conserved in bacteria (DUF2263)						N
OSIN0663.1	GO:0005524|GO:0006418|GO:0004812|GO:0003676|GO:0000166	PF00152|tRNA synthetases class II (D, K and N);PF01336|OB-fold nucleic acid binding domain			PHI:1605			N
OSIN0664.1		PF09729|Gti1/Pac2 family			PHI:2400			N
OSIN0665.1		PF01494|FAD binding domain						Y
OSIN0666.1		PF10996|Beta-Casp domain;PF07521|RNA-metabolising metallo-beta-lactamase;PF13299|Cleavage and polyadenylation factor 2 C-terminal						N
OSIN0667.1		PF09801|Integral membrane protein S linking to the trans Golgi network						N
OSIN0668.1	GO:0004129|GO:0005739	PF02297|Cytochrome oxidase c subunit VIb						N
OSIN0669.1	GO:0046488|GO:0016307	PF01504|Phosphatidylinositol-4-phosphate 5-Kinase						N
OSIN0670.1	GO:0006468|GO:0004672|GO:0005524	PF00069|Protein kinase domain	CAMK:CAMK1:		PHI:1244			N
OSIN0671.1	GO:0003824|GO:0016020	PF01569|PAP2 superfamily			PHI:2538			N
OSIN0672.1		PF12796|Ankyrin repeats (3 copies)						N
OSIN0673.1								N
OSIN0674.1								N
OSIN0675.1		PF08208|DNA-directed RNA polymerase I subunit RPA34.5						N
OSIN0676.1		PF06807|Pre-mRNA cleavage complex II protein Clp1						N
OSIN0677.1	GO:0005634|GO:0008270|GO:0006351|GO:0003677	PF04082|Fungal specific transcription factor domain			PHI:1836			N
OSIN0678.1	GO:0055085|GO:0016021	PF07690|Major Facilitator Superfamily			PHI:1555			N	2.A.1.14.11
OSIN0679.1	GO:0003677|GO:0000981|GO:0006355|GO:0005634|GO:0008270|GO:0006351	PF04082|Fungal specific transcription factor domain;PF00172|Fungal Zn(2)-Cys(6) binuclear cluster domain			PHI:1956			N
OSIN0680.1								N
OSIN0681.1	GO:0016020|GO:0006810|GO:0055085	PF00324|Amino acid permease						N	2.A.3.1.2
OSIN0682.1								N
OSIN0683.1								Y
OSIN0684.1	GO:0008081|GO:0046872	PF01966|HD domain						N
OSIN0685.1	GO:0005515	PF00400|WD domain, G-beta repeat;PF08596|Lethal giant larvae(Lgl) like, C-terminal						N
OSIN0686.1	GO:0005515	PF02171|Piwi domain;PF02170|PAZ domain;PF08699|Domain of unknown function (DUF1785)						N
OSIN0687.1	GO:0005634|GO:0006397	PF05843|Suppressor of forked protein (Suf)						N
OSIN0688.1	GO:0005634|GO:0006333	PF04729|ASF1 like histone chaperone			PHI:1608			N
OSIN0689.1	GO:0005096|GO:0051056|GO:0005622|GO:0007264|GO:0005099	PF00616|GTPase-activator protein for Ras-like GTPase;PF03836|RasGAP C-terminus						N
OSIN0690.1	GO:0008270|GO:0016491	PF01485|IBR domain;PF01485|IBR domain;PF08534|Redoxin						N
OSIN0691.1	GO:0006281|GO:0004518	PF00752|XPG N-terminal domain;PF00867|XPG I-region						N
OSIN0692.1		PF11176|Protein of unknown function (DUF2962)						N
OSIN0693.1	GO:0005759	PF02330|Mitochondrial glycoprotein			PHI:367			N
OSIN0694.1		PF01237|Oxysterol-binding protein;PF01237|Oxysterol-binding protein;PF01237|Oxysterol-binding protein						N
OSIN0695.1								N
OSIN0696.1								N
OSIN0697.1	GO:0019752|GO:0016831|GO:0030170	PF00282|Pyridoxal-dependent decarboxylase conserved domain						N
OSIN0698.1	GO:0007264|GO:0005525	PF00071|Ras family;PF00071|Ras family			PHI:507			N
OSIN0699.1		PF01871|AMMECR1						N
OSIN0700.1								Y
OSIN0701.1								Y
OSIN0702.1		PF04199|Putative cyclase						N
OSIN0703.1	GO:0008270|GO:0006355|GO:0005634|GO:0000981	PF00172|Fungal Zn(2)-Cys(6) binuclear cluster domain;PF11951|Fungal specific transcription factor domain						N
OSIN0704.1								N
OSIN0705.1								N
OSIN0706.1	GO:0005975|GO:0004553	PF00704|Glycosyl hydrolases family 18			PHI:144			Y			GH18
OSIN0707.1		PF02991|Autophagy protein Atg8 ubiquitin like			PHI:2076			N	1.A.9.5.2
OSIN0708.1								N
OSIN0709.1	GO:0006568|GO:0004834	PF00291|Pyridoxal-phosphate dependent enzyme;PF00290|Tryptophan synthase alpha chain			PHI:2517			N
OSIN0710.1	GO:0006412|GO:0005840|GO:0003735|GO:0005622	PF00830|Ribosomal L28 family						N
OSIN0711.1	GO:0009058|GO:0030170	PF00155|Aminotransferase class I and II						N
OSIN0712.1	GO:0022857|GO:0016021|GO:0055085	PF00083|Sugar (and other) transporter			PHI:2968			N	2.A.1.1.11
OSIN0713.1								N
OSIN0714.1	GO:0008318|GO:0018342	PF01239|Protein prenyltransferase alpha subunit repeat;PF01239|Protein prenyltransferase alpha subunit repeat;PF01239|Protein prenyltransferase alpha subunit repeat						N
OSIN0715.1								N
OSIN0716.1	GO:0016020|GO:0006810|GO:0055085	PF00324|Amino acid permease						N	2.A.3.10.21
OSIN0717.1								N
OSIN0718.1								N
OSIN0719.1		PF10937|Protein of unknown function (DUF2638)						N
OSIN0720.1	GO:0055085|GO:0016021	PF07690|Major Facilitator Superfamily						N	2.A.1.58.1
OSIN0721.1	GO:0007264|GO:0005622|GO:0005085|GO:0051056	PF00617|RasGEF domain;PF00618|RasGEF N-terminal motif						N
OSIN0722.1		PF08427|Domain of unknown function (DUF1741)						N
OSIN0723.1		PF01521|Iron-sulphur cluster biosynthesis						N
OSIN0724.1	GO:0003824|GO:0006281	PF01035|6-O-methylguanine DNA methyltransferase, DNA binding domain			PHI:1653			N
OSIN0725.1	GO:0016705|GO:0005506|GO:0020037|GO:0055114	PF00067|Cytochrome P450			PHI:2357			N		CYP539B1
OSIN0726.1	GO:0008152|GO:0003824	PF08442|ATP-grasp domain;PF00549|CoA-ligase						N
OSIN0727.1		PF03881|Fructosamine kinase	PKL:CAK:FruK					N
OSIN0728.1	GO:0015031	PF03357|Snf7						N
OSIN0729.1	GO:0005524	PF00004|ATPase family associated with various cellular activities (AAA);PF00004|ATPase family associated with various cellular activities (AAA)						N
OSIN0730.1	GO:0016787|GO:0008270	PF00383|Cytidine and deoxycytidylate deaminase zinc-binding region						N
OSIN0731.1	GO:0005524|GO:0006468|GO:0004672	PF00069|Protein kinase domain;PF00069|Protein kinase domain	STE:STE11:STE11-Unclassified		PHI:1198			N
OSIN0732.1								N
OSIN0733.1		PF13561|Enoyl-(Acyl carrier protein) reductase			PHI:2269			N
OSIN0734.1		PF13391|HNH endonuclease						N
OSIN0735.1	GO:0055085|GO:0016021	PF07690|Major Facilitator Superfamily						N	2.A.1.2.33
OSIN0736.1								N
OSIN0737.1								N
OSIN0738.1								N
OSIN0739.1		PF11935|Domain of unknown function (DUF3453)						N
OSIN0740.1		PF09813|Coiled-coil domain-containing protein 56						N
OSIN0741.1		PF08598|Sds3-like						N
OSIN0742.1	GO:0003676	PF00076|RNA recognition motif. (a.k.a. RRM, RBD, or RNP domain)						N
OSIN0743.1	GO:0003924|GO:0005525|GO:0051258|GO:0043234|GO:0006184	PF03953|Tubulin C-terminal domain;PF00091|Tubulin/FtsZ family, GTPase domain			PHI:2530			N
OSIN0744.1								N
OSIN0745.1	GO:0005840|GO:0006412|GO:0003735	PF00203|Ribosomal protein S19						N
OSIN0746.1								N
OSIN0747.1								N
OSIN0748.1								N
OSIN0749.1								Y
OSIN0750.1	GO:0016491	PF01408|Oxidoreductase family, NAD-binding Rossmann fold						N
OSIN0751.1								N
OSIN0752.1	GO:0006508|GO:0004190	PF00026|Eukaryotic aspartyl protease			PHI:697	MER429675|A01A		Y
OSIN0753.1		PF00929|Exonuclease						N
OSIN0754.1	GO:0016868|GO:0005975	PF02879|Phosphoglucomutase/phosphomannomutase, alpha/beta/alpha domain II;PF00408|Phosphoglucomutase/phosphomannomutase, C-terminal domain;PF02880|Phosphoglucomutase/phosphomannomutase, alpha/beta/alpha domain III;PF02878|Phosphoglucomutase/phosphomannomutase, alpha/beta/alpha domain I						N
OSIN0755.1								N
OSIN0756.1		PF00505|HMG (high mobility group) box			PHI:1470			N
OSIN0757.1	GO:0000776|GO:0051382	PF05837|Centromere protein H (CENP-H)						N
OSIN0758.1		PF10377|Autophagy-related protein 11						N
OSIN0759.1								N
OSIN0760.1	GO:0006511	PF00443|Ubiquitin carboxyl-terminal hydrolase				MER431852|C19		N
OSIN0761.1								N
OSIN0762.1	GO:0055114|GO:0016491|GO:0005507	PF07732|Multicopper oxidase;PF00394|Multicopper oxidase;PF07731|Multicopper oxidase			PHI:397			N
OSIN0763.1	GO:0016788	PF04185|Phosphoesterase family						Y
OSIN0764.1		PF01988|VIT family;PF01988|VIT family						N	2.A.89.1.1
OSIN0765.1	GO:0055114|GO:0051287|GO:0016651|GO:0048038	PF00346|Respiratory-chain NADH dehydrogenase, 49 Kd subunit			PHI:445			N	3.D.1.6.2
OSIN0766.1		PF01494|FAD binding domain;PF01494|FAD binding domain						N
OSIN0767.1	GO:0005639	PF12949|HeH/LEM domain;PF09402|Man1-Src1p-C-terminal domain			PHI:1453			N
OSIN0768.1	GO:0015986|GO:0000276|GO:0015078	PF05405|Mitochondrial ATP synthase B chain precursor (ATP-synt_B)						N	3.A.2.1.3
OSIN0769.1		PF03914|CBF/Mak21 family						N
OSIN0770.1	GO:0046873|GO:0055085|GO:0030001|GO:0016020	PF01544|CorA-like Mg2+ transporter protein						N
OSIN0771.1	GO:0003676	PF14327|Hinge domain of cleavage stimulation factor subunit 2;PF14304|Transcription termination and cleavage factor C-terminal;PF00076|RNA recognition motif. (a.k.a. RRM, RBD, or RNP domain)						N
OSIN0772.1		PF13850|Endoplasmic Reticulum-Golgi Intermediate Compartment (ERGIC);PF07970|Endoplasmic reticulum vesicle transporter						N
OSIN0773.1		PF08238|Sel1 repeat;PF08238|Sel1 repeat;PF08238|Sel1 repeat;PF08238|Sel1 repeat						N
OSIN0774.1	GO:0005839|GO:0051603|GO:0004298	PF12465|Proteasome beta subunits C terminal;PF00227|Proteasome subunit				MER470447|T01A		N
OSIN0775.1								N
OSIN0776.1	GO:0008641|GO:0003824|GO:0005524|GO:0016881|GO:0045116|GO:0006464	PF08825|E2 binding domain;PF10585|Ubiquitin-activating enzyme active site;PF02134|Repeat in ubiquitin-activating (UBA) protein;PF00899|ThiF family						N
OSIN0777.1	GO:0003899|GO:0046983|GO:0006351	PF01193|RNA polymerase Rpb3/Rpb11 dimerisation domain;PF01000|RNA polymerase Rpb3/RpoA insert domain						N
OSIN0778.1		PF10193|Telomere length regulation protein						N
OSIN0779.1					PHI:1205			N
OSIN0780.1	GO:0004672|GO:0006468|GO:0005524	PF00069|Protein kinase domain			PHI:1205			N
OSIN0781.1								N
OSIN0782.1		PF07522|DNA repair metallo-beta-lactamase;PF12706|Beta-lactamase superfamily domain						N
OSIN0783.1		PF01423|LSM domain						N
OSIN0784.1	GO:0005515	PF00400|WD domain, G-beta repeat;PF00400|WD domain, G-beta repeat;PF00400|WD domain, G-beta repeat;PF00400|WD domain, G-beta repeat;PF00400|WD domain, G-beta repeat;PF00400|WD domain, G-beta repeat;PF00400|WD domain, G-beta repeat;PF00400|WD domain, G-beta repeat;PF04003|Dip2/Utp12 Family						N
OSIN0785.1								N
OSIN0786.1	GO:0016788|GO:0005856|GO:0003676|GO:0030833	PF04045|Arp2/3 complex, 34 kD subunit p34-Arc;PF00565|Staphylococcal nuclease homologue						N
OSIN0787.1		PF12768|Cortical protein marker for cell polarity						N
OSIN0788.1		PF13465|Zinc-finger double domain						N
OSIN0789.1		PF08920|Splicing factor 3B subunit 1						N
OSIN0790.1	GO:0006289|GO:0006284|GO:0008534|GO:0003684	PF00730|HhH-GPD superfamily base excision DNA repair protein;PF07934|8-oxoguanine DNA glycosylase, N-terminal domain						N
OSIN0791.1	GO:0003676	PF00076|RNA recognition motif. (a.k.a. RRM, RBD, or RNP domain);PF00076|RNA recognition motif. (a.k.a. RRM, RBD, or RNP domain)						N
OSIN0792.1	GO:0006412|GO:0005840|GO:0003735|GO:0005622	PF00312|Ribosomal protein S15;PF08069|Ribosomal S13/S15 N-terminal domain						N
OSIN0793.1		PF05186|Dpy-30 motif						N
OSIN0794.1	GO:0016788	PF08774|VRR-NUC domain						N
OSIN0795.1								N
OSIN0796.1	GO:0055114|GO:0008270|GO:0016491	PF00107|Zinc-binding dehydrogenase			PHI:255			N
OSIN0797.1		PF00109|Beta-ketoacyl synthase, N-terminal domain;PF00698|Acyl transferase domain;PF02801|Beta-ketoacyl synthase, C-terminal domain;PF14765|Polyketide synthase dehydratase;PF14765|Polyketide synthase dehydratase			PHI:2379		PKS	N
OSIN0798.1		PF03959|Serine hydrolase (FSH1)			PHI:2838			N
OSIN0799.1	GO:0016491|GO:0006631|GO:0055114|GO:0003857	PF02737|3-hydroxyacyl-CoA dehydrogenase, NAD binding domain;PF00725|3-hydroxyacyl-CoA dehydrogenase, C-terminal domain			PHI:2834			N
OSIN0800.1	GO:0008152|GO:0016491	PF00106|short chain dehydrogenase						N
OSIN0801.1								Y
OSIN0802.1		PF13738|Pyridine nucleotide-disulphide oxidoreductase		abH04				N
OSIN0803.1								N
OSIN0804.1	GO:0003700|GO:0006355	PF02045|CCAAT-binding transcription factor (CBF-B/NF-YA) subunit B			PHI:1461			N
OSIN0805.1		PF01636|Phosphotransferase enzyme family	PKL:CAK:ACAD					N
OSIN0806.1		PF13659|Methyltransferase domain						N
OSIN0807.1		PF01423|LSM domain						N
OSIN0808.1	GO:0031625|GO:0006511|GO:0031461	PF10557|Cullin protein neddylation domain;PF00888|Cullin family						N
OSIN0809.1	GO:0003824|GO:0008152	PF01557|Fumarylacetoacetate (FAA) hydrolase family						N
OSIN0810.1	GO:0055114|GO:0005506|GO:0000334	PF06052|3-hydroxyanthranilic acid dioxygenase						N
OSIN0811.1	GO:0005375|GO:0016021|GO:0035434	PF04145|Ctr copper transporter family						N	1.A.56.1.10
OSIN0812.1	GO:0016787	PF00293|NUDIX domain						N
OSIN0813.1								N
OSIN0814.1	GO:0016021	PF03124|EXS family						N	2.A.94.1.2
OSIN0815.1		PF01636|Phosphotransferase enzyme family						N
OSIN0816.1								Y
OSIN0817.1	GO:0005515|GO:0008270	PF04757|Pex2 / Pex12 amino terminal region;PF13639|Ring finger domain						N	3.A.20.1.2
OSIN0818.1		PF08790|LYAR-type C2HC zinc finger						N
OSIN0819.1		PF12695|Alpha/beta hydrolase family				MER033308|S09X		N			CE10
OSIN0820.1	GO:0003676	PF01424|R3H domain			PHI:1682			N
OSIN0821.1								N
OSIN0822.1		PF07250|Glyoxal oxidase N-terminus;PF09118|Domain of unknown function (DUF1929);PF01822|WSC domain;PF01822|WSC domain;PF01822|WSC domain;PF01822|WSC domain						Y			AA5
OSIN0823.1		PF00135|Carboxylesterase family		abH03	PHI:2032	MER032561|S09C		Y			CE10
OSIN0824.1	GO:0005743|GO:0006850	PF03650|Uncharacterised protein family (UPF0041)						N	2.A.105.1.1
OSIN0825.1								N
OSIN0826.1	GO:0003824|GO:0016874|GO:0005524|GO:0008152	PF02786|Carbamoyl-phosphate synthase L chain, ATP binding domain;PF00682|HMGL-like;PF02436|Conserved carboxylase domain;PF00364|Biotin-requiring enzyme;PF00289|Carbamoyl-phosphate synthase L chain, N-terminal domain;PF02785|Biotin carboxylase C-terminal domain						N
OSIN0827.1								N
OSIN0828.1		PF12273|Chitin synthesis regulation, resistance to Congo red						N
OSIN0829.1								N
OSIN0830.1		PF12400|Vaculolar membrane protein						N
OSIN0831.1		PF11917|Protein of unknown function (DUF3435);PF11917|Protein of unknown function (DUF3435)						Y
OSIN0832.1	GO:0009116|GO:0003824|GO:0043531	PF01048|Phosphorylase superfamily;PF00931|NB-ARC domain						N
OSIN0833.1								N
OSIN0834.1								N
OSIN0835.1								N
OSIN0836.1								N
OSIN0837.1								N
OSIN0838.1								N
OSIN0839.1	GO:0046872|GO:0055114|GO:0004784|GO:0006801	PF02777|Iron/manganese superoxide dismutases, C-terminal domain						N
OSIN0840.1	GO:0005515	PF07647|SAM domain (Sterile alpha motif)						N
OSIN0841.1	GO:0000981|GO:0008270|GO:0006355|GO:0005634	PF00172|Fungal Zn(2)-Cys(6) binuclear cluster domain;PF11951|Fungal specific transcription factor domain			PHI:1917			N
OSIN0842.1								N
OSIN0843.1								N
OSIN0844.1					PHI:1586			N
OSIN0845.1		PF03164|Trafficking protein Mon1						N
OSIN0846.1		PF05327|RNA polymerase I specific transcription initiation factor RRN3						N
OSIN0847.1	GO:0005622|GO:0043565	PF00808|Histone-like transcription factor (CBF/NF-Y) and archaeal histone			PHI:1466			N
OSIN0848.1	GO:0051082|GO:0016272|GO:0006457	PF01920|Prefoldin subunit						N
OSIN0849.1		PF08583|Cytochrome c oxidase biogenesis protein Cmc1 like						N
OSIN0850.1	GO:0016020	PF03647|Transmembrane proteins 14C						N	9.B.158.1.9
OSIN0851.1	GO:0004579|GO:0008250|GO:0016021	PF02109|DAD family;PF02109|DAD family						N
OSIN0852.1		PF04495|GRASP55/65 PDZ-like domain						N
OSIN0853.1	GO:0001510|GO:0009452|GO:0008168	PF09445|RNA cap guanine-N2 methyltransferase						N
OSIN0854.1		PF13854|Kelch motif;PF13415|Galactose oxidase, central domain;PF13422|Domain of unknown function (DUF4110)						N
OSIN0855.1	GO:0006508	PF01470|Pyroglutamyl peptidase				MER344431|C15		N
OSIN0856.1		PF13419|Haloacid dehalogenase-like hydrolase						N
OSIN0857.1	GO:0043565|GO:0006355|GO:0003700	PF00046|Homeobox domain						N
OSIN0858.1		PF08639|DNA replication regulator SLD3						N
OSIN0859.1		PF12735|TRAPP trafficking subunit Trs65						N
OSIN0860.1	GO:0005515	PF01846|FF domain;PF01846|FF domain;PF01846|FF domain;PF00397|WW domain						N
OSIN0861.1	GO:0005524|GO:0016887	PF00005|ABC transporter;PF00005|ABC transporter						Y
OSIN0862.1	GO:0004386|GO:0005524|GO:0003677|GO:0003676	PF00385|Chromo (CHRromatin Organisation MOdifier) domain;PF00385|Chromo (CHRromatin Organisation MOdifier) domain;PF00176|SNF2 family N-terminal domain;PF00271|Helicase conserved C-terminal domain;PF13907|Domain of unknown function (DUF4208)						N
OSIN0863.1	GO:0005777|GO:0005524|GO:0007031	PF09262|Peroxisome biogenesis factor 1, N-terminal;PF00004|ATPase family associated with various cellular activities (AAA);PF00004|ATPase family associated with various cellular activities (AAA)			PHI:2177			N	3.A.20.1.5
OSIN0864.1	GO:0003677|GO:0006260|GO:0005524	PF00493|MCM2/3/5 family;PF14551|MCM N-terminal domain			PHI:1587			N
OSIN0865.1		PF10236|Mitochondrial ribosomal death-associated protein 3						N
OSIN0866.1	GO:0042254|GO:0005634	PF04939|Ribosome biogenesis regulatory protein (RRS1)						N
OSIN0867.1	GO:0007165	PF00620|RhoGAP domain						N
OSIN0868.1	GO:0003824	PF00432|Prenyltransferase and squalene oxidase repeat;PF00432|Prenyltransferase and squalene oxidase repeat;PF13249|Prenyltransferase-like						N
OSIN0869.1								N
OSIN0870.1	GO:0005524|GO:0030983|GO:0006298	PF05188|MutS domain II;PF00488|MutS domain V;PF01624|MutS domain I;PF05192|MutS domain III						N
OSIN0871.1	GO:0005515	PF00397|WW domain						N
OSIN0872.1	GO:0004615|GO:0019307|GO:0005737	PF03332|Eukaryotic phosphomannomutase						N
OSIN0873.1	GO:0055085|GO:0016021	PF01699|Sodium/calcium exchanger protein;PF01699|Sodium/calcium exchanger protein						Y
OSIN0874.1	GO:0007076|GO:0000796	PF05786|Condensin complex subunit 2						N
OSIN0875.1		PF00505|HMG (high mobility group) box;PF00536|SAM domain (Sterile alpha motif)			PHI:1489			N
OSIN0876.1								N
OSIN0877.1	GO:0007165|GO:0004871|GO:0000156|GO:0000160|GO:0016020|GO:0016021|GO:0000155|GO:0005524	PF00672|HAMP domain;PF00672|HAMP domain;PF00672|HAMP domain;PF00672|HAMP domain;PF00072|Response regulator receiver domain;PF00512|His Kinase A (phospho-acceptor) domain;PF02518|Histidine kinase-, DNA gyrase B-, and HSP90-like ATPase	Atypical:HisK:		PHI:2323			N
OSIN0878.1	GO:0005515	PF10540|Munc13 (mammalian uncoordinated) homology domain;PF00168|C2 domain;PF05664|Protein of unknown function (DUF810)						N
OSIN0879.1	GO:0016742|GO:0009058	PF00551|Formyl transferase						N
OSIN0880.1	GO:0008270|GO:0032312|GO:0008060	PF01412|Putative GTPase activating protein for Arf;PF00169|PH domain						N
OSIN0881.1	GO:0005515|GO:0005524|GO:0006468|GO:0004672	PF00069|Protein kinase domain;PF00498|FHA domain	CAMK:RAD53:		PHI:1257			N
OSIN0882.1	GO:0005515	PF01399|PCI domain						N
OSIN0883.1		PF00406|Adenylate kinase						N
OSIN0884.1		PF07876|Stress responsive A/B Barrel Domain						N
OSIN0885.1	GO:0004252|GO:0006508|GO:0043086|GO:0042802	PF05922|Peptidase inhibitor I9;PF00082|Subtilase family			PHI:2117	MER126899|S08A		N
OSIN0886.1								N
OSIN0887.1								N
OSIN0888.1								N
OSIN0889.1								N
OSIN0890.1					PHI:1980			N
OSIN0891.1	GO:0055114|GO:0016491	PF00890|FAD binding domain;PF02910|Fumarate reductase flavoprotein C-term			PHI:2960			N	3.D.10.1.1
OSIN0892.1	GO:0035091	PF12825|Domain of unknown function in PX-proteins (DUF3818);PF00787|PX domain;PF12828|PX-associated						N
OSIN0893.1								N
OSIN0894.1		PF03879|Cgr1 family			PHI:335			N
OSIN0895.1								N
OSIN0896.1								N
OSIN0897.1		PF00226|DnaJ domain						N
OSIN0898.1								N
OSIN0899.1								N
OSIN0900.1	GO:0003676	PF13821|Domain of unknown function (DUF4187);PF01585|G-patch domain						N
OSIN0901.1	GO:0032040	PF04147|Nop14-like family						N
OSIN0902.1								N
OSIN0903.1	GO:0005509|GO:0004668|GO:0005737	PF03068|Protein-arginine deiminase (PAD);PF03068|Protein-arginine deiminase (PAD)						Y
OSIN0904.1								N
OSIN0905.1		PF01302|CAP-Gly domain						N
OSIN0906.1	GO:0051082|GO:0031072	PF00226|DnaJ domain;PF00684|DnaJ central domain;PF01556|DnaJ C terminal domain						N
OSIN0907.1								N
OSIN0908.1	GO:0005840|GO:0006414|GO:0042254|GO:0005622|GO:0003735	PF00466|Ribosomal protein L10;PF00428|60s Acidic ribosomal protein						N
OSIN0909.1	GO:0030983|GO:0005524|GO:0006298	PF05192|MutS domain III;PF05188|MutS domain II;PF01624|MutS domain I;PF00488|MutS domain V						N
OSIN0910.1		PF12697|Alpha/beta hydrolase family				MER064098|S33		N
OSIN0911.1	GO:0005524|GO:0004386|GO:0003676|GO:0008026	PF00271|Helicase conserved C-terminal domain;PF00270|DEAD/DEAH box helicase						N
OSIN0912.1	GO:0003682|GO:0005515	PF00628|PHD-finger;PF13832|PHD-zinc-finger like domain;PF01426|BAH domain;PF13831|PHD-finger			PHI:2453			N
OSIN0913.1	GO:0005524|GO:0006468|GO:0004672	PF00069|Protein kinase domain;PF00069|Protein kinase domain	Other:NAK:NAK-Unclassified		PHI:1248			N
OSIN0914.1	GO:0005975|GO:0004559|GO:0004553|GO:0015923|GO:0006013|GO:0008270	PF01074|Glycosyl hydrolases family 38 N-terminal domain;PF07748|Glycosyl hydrolases family 38 C-terminal domain;PF09261|Alpha mannosidase, middle domain						N			GH38
OSIN0915.1	GO:0016998|GO:0005975|GO:0004553	PF01476|LysM domain;PF00704|Glycosyl hydrolases family 18						Y			GH18
OSIN0916.1								Y
OSIN0917.1	GO:0016998	PF01476|LysM domain						Y
OSIN0918.1	GO:0016998	PF01476|LysM domain						Y			CBM50
OSIN0919.1								N
OSIN0920.1								N
OSIN0921.1	GO:0006468|GO:0004672|GO:0005524	PF00069|Protein kinase domain			PHI:1269			N
OSIN0922.1		PF08590|Domain of unknown function (DUF1771);PF01713|Smr domain						N
OSIN0923.1		PF12937|F-box-like;PF13621|Cupin-like domain			PHI:1622			N
OSIN0924.1	GO:0004386|GO:0005524|GO:0008026|GO:0003676	PF00271|Helicase conserved C-terminal domain;PF00270|DEAD/DEAH box helicase			PHI:423			N	3.A.18.1.1
OSIN0925.1								N
OSIN0926.1	GO:0005525|GO:0003924	PF09173|Initiation factor eIF2 gamma, C terminal;PF00009|Elongation factor Tu GTP binding domain;PF03144|Elongation factor Tu domain 2						N
OSIN0927.1								N
OSIN0928.1	GO:0017056|GO:0005643	PF05064|Nsp1-like C-terminal region						N
OSIN0929.1	GO:0045980|GO:0004857|GO:0005739	PF04568|Mitochondrial ATPase inhibitor, IATP						N
OSIN0930.1		PF00244|14-3-3 protein						N
OSIN0931.1		PF00226|DnaJ domain;PF05207|CSL zinc finger						N
OSIN0932.1	GO:0005524|GO:0006418|GO:0000166|GO:0004812	PF00133|tRNA synthetases class I (I, L, M and V);PF08264|Anticodon-binding domain of tRNA						N
OSIN0933.1								N
OSIN0934.1	GO:0003676	PF00076|RNA recognition motif. (a.k.a. RRM, RBD, or RNP domain)						N
OSIN0935.1		PF03452|Anp1						N			GT62
OSIN0936.1	GO:0016881	PF00179|Ubiquitin-conjugating enzyme						N	3.A.16.1.3
OSIN0937.1								N
OSIN0938.1		PF03208|PRA1 family protein						N
OSIN0939.1	GO:0006909|GO:0005856	PF04727|ELMO/CED-12 family						N
OSIN0940.1	GO:0046872	PF00642|Zinc finger C-x8-C-x5-C-x3-H type (and similar);PF13893|RNA recognition motif. (a.k.a. RRM, RBD, or RNP domain)			PHI:1658			N
OSIN0941.1		PF01237|Oxysterol-binding protein						N
OSIN0942.1		PF01237|Oxysterol-binding protein						N
OSIN0943.1								N
OSIN0944.1		PF09769|Apolipoprotein O						Y
OSIN0945.1	GO:0004222|GO:0006508	PF01432|Peptidase family M3				MER199111|M03A		N
OSIN0946.1								N
OSIN0947.1								N
OSIN0948.1	GO:0005524|GO:0004672|GO:0006468	PF00069|Protein kinase domain	Other:Other-Unique:					N
OSIN0949.1	GO:0004523|GO:0003676	PF00075|RNase H						N
OSIN0950.1		PF13086|AAA domain;PF13087|AAA domain						N
OSIN0951.1		PF02656|Domain of unknown function (DUF202)						N
OSIN0952.1		PF01902|ATP-binding region;PF01042|Endoribonuclease L-PSP						N
OSIN0953.1		PF13465|Zinc-finger double domain			PHI:1382			N
OSIN0954.1	GO:0003677|GO:0005694|GO:0006265|GO:0003917|GO:0003918	PF14370|C-terminal topoisomerase domain;PF01028|Eukaryotic DNA topoisomerase I, catalytic core;PF02919|Eukaryotic DNA topoisomerase I, DNA binding fragment			PHI:1291			N
OSIN0955.1	GO:0015986|GO:0046933|GO:0045261|GO:0046961	PF00231|ATP synthase						N	3.A.2.1.3
OSIN0956.1	GO:0016491|GO:0005515|GO:0055114	PF04433|SWIRM domain;PF01593|Flavin containing amine oxidoreductase;PF00505|HMG (high mobility group) box						N
OSIN0957.1	GO:0016192|GO:0006904	PF00995|Sec1 family						N
OSIN0958.1	GO:0016881	PF00179|Ubiquitin-conjugating enzyme						N
OSIN0959.1	GO:0005524|GO:0004672|GO:0006468	PF00069|Protein kinase domain	CAMK:CAMK1:		PHI:1183			N
OSIN0960.1								Y
OSIN0961.1	GO:0042626|GO:0016021|GO:0006810|GO:0055085|GO:0016887|GO:0005524	PF00005|ABC transporter;PF00005|ABC transporter;PF00664|ABC transporter transmembrane region;PF00664|ABC transporter transmembrane region			PHI:2042			N	3.A.1.201.10
OSIN0962.1	GO:0003677|GO:0000981|GO:0006355|GO:0005634|GO:0046872|GO:0008270|GO:0006351	PF04082|Fungal specific transcription factor domain;PF00172|Fungal Zn(2)-Cys(6) binuclear cluster domain;PF00096|Zinc finger, C2H2 type;PF00096|Zinc finger, C2H2 type			PHI:1723			N
OSIN0963.1	GO:0046872	PF01363|FYVE zinc finger						N
OSIN0964.1	GO:0005515|GO:0008270	PF13639|Ring finger domain						N
OSIN0965.1	GO:0005515	PF00168|C2 domain;PF00168|C2 domain;PF00168|C2 domain;PF00168|C2 domain;PF00168|C2 domain						N
OSIN0966.1	GO:0004298|GO:0005839|GO:0051603	PF00227|Proteasome subunit				MER470474|T01A		N
OSIN0967.1		PF00814|Glycoprotease family						N
OSIN0968.1	GO:0016758|GO:0016021	PF05637|galactosyl transferase GMA12/MNN10 family						N			GT34
OSIN0969.1	GO:0005975|GO:0004553	PF00722|Glycosyl hydrolases family 16						Y			GH16
OSIN0970.1								Y
OSIN0971.1		PF13347|MFS/sugar transport protein						N	2.A.2.6.1
OSIN0972.1								N
OSIN0973.1								N
OSIN0974.1	GO:0003723|GO:0005840|GO:0006412|GO:0005622|GO:0003735	PF00416|Ribosomal protein S13/S18						N
OSIN0975.1	GO:0005524|GO:0000166|GO:0004812|GO:0006418	PF00579|tRNA synthetases class I (W and Y)						N
OSIN0976.1	GO:0006508|GO:0004185	PF00450|Serine carboxypeptidase		abH34	PHI:901	MER215636|S10		N
OSIN0977.1	GO:0016021	PF01151|GNS1/SUR4 family						N
OSIN0978.1	GO:0046872	PF01363|FYVE zinc finger						N
OSIN0979.1	GO:0003824|GO:0006777|GO:0019008|GO:0051539|GO:0051536	PF04055|Radical SAM superfamily;PF06463|Molybdenum Cofactor Synthesis C;PF01967|MoaC family						N
OSIN0980.1								N
OSIN0981.1	GO:0003676	PF00076|RNA recognition motif. (a.k.a. RRM, RBD, or RNP domain)						N
OSIN0982.1								N
OSIN0983.1		PF01709|Transcriptional regulator						N
OSIN0984.1								N
OSIN0985.1	GO:0003729|GO:0005849|GO:0006378	PF13869|Nucleotide hydrolase						N
OSIN0986.1		PF01894|Uncharacterised protein family UPF0047;PF10276|Zinc-finger domain						N
OSIN0987.1					PHI:1665			N
OSIN0988.1		PF00675|Insulinase (Peptidase family M16);PF05193|Peptidase M16 inactive domain;PF05193|Peptidase M16 inactive domain						N
OSIN0989.1	GO:0004114|GO:0007165	PF00233|3'5'-cyclic nucleotide phosphodiesterase			PHI:2202			N
OSIN0990.1	GO:0016614|GO:0055114|GO:0050660	PF05199|GMC oxidoreductase;PF00890|FAD binding domain;PF00732|GMC oxidoreductase						N			AA3
OSIN0991.1								N
OSIN0992.1	GO:0055114|GO:0020037|GO:0004096	PF06628|Catalase-related immune-responsive;PF00199|Catalase			PHI:106			N
OSIN0993.1	GO:0005525	PF00025|ADP-ribosylation factor family						N
OSIN0994.1	GO:0006511	PF03931|Skp1 family, tetramerisation domain;PF01466|Skp1 family, dimerisation domain						N
OSIN0995.1	GO:0016757	PF03901|Alg9-like mannosyltransferase family						Y			GT22
OSIN0996.1		PF00687|Ribosomal protein L1p/L10e family						N
OSIN0997.1		PF10350|Putative death-receptor fusion protein (DUF2428)						N
OSIN0998.1		PF11274|Protein of unknown function (DUF3074)						N
OSIN0999.1								N
OSIN1000.1		PF03464|eRF1 domain 2;PF03463|eRF1 domain 1;PF03465|eRF1 domain 3						N
OSIN1001.1		PF08589|Fungal protein of unknown function (DUF1770)						N
OSIN1002.1								N
OSIN1003.1	GO:0005622|GO:0003735|GO:0005840|GO:0006412	PF03947|Ribosomal Proteins L2, C-terminal domain;PF00181|Ribosomal Proteins L2, RNA binding domain			PHI:1584			N
OSIN1004.1		PF00294|pfkB family carbohydrate kinase						N
OSIN1005.1		PF10374|Telomerase activating protein Est1;PF10373|Est1 DNA/RNA binding domain						N
OSIN1006.1					PHI:1383			N
OSIN1007.1	GO:0005634	PF01125|G10 protein						N
OSIN1008.1		PF05347|Complex 1 protein (LYR family)						N	3.D.1.6.2
OSIN1009.1		PF13656|RNA polymerase Rpb3/Rpb11 dimerisation domain						N
OSIN1010.1								N
OSIN1011.1	GO:0004672|GO:0006468|GO:0005524	PF00069|Protein kinase domain	Other:HAL:		PHI:1180			N
OSIN1012.1	GO:0004672|GO:0006468|GO:0005524	PF00069|Protein kinase domain	Other:CAMKK:CAMKK-Meta		PHI:1250			N
OSIN1013.1	GO:0006888|GO:0005801	PF04099|Sybindin-like family						N
OSIN1014.1	GO:0007031|GO:0005779	PF04882|Peroxin-3						N	9.A.17.1.2
OSIN1015.1		PF07855|Protein of unknown function (DUF1649)						N
OSIN1016.1	GO:0003700|GO:0043565|GO:0006355	PF00250|Fork head domain			PHI:1643			N
OSIN1017.1		PF12763|Cytoskeletal-regulatory complex EF hand;PF12763|Cytoskeletal-regulatory complex EF hand						N
OSIN1018.1								N
OSIN1019.1	GO:0055114|GO:0016491	PF00175|Oxidoreductase NAD-binding domain;PF00970|Oxidoreductase FAD-binding domain			PHI:2336			N
OSIN1020.1	GO:0005515	PF13176|Tetratricopeptide repeat;PF00515|Tetratricopeptide repeat;PF07719|Tetratricopeptide repeat;PF13414|TPR repeat;PF13174|Tetratricopeptide repeat			PHI:1529			N	8.A.13.1.1
OSIN1021.1	GO:0035091	PF09325|Vps5 C terminal like;PF00787|PX domain						N
OSIN1022.1	GO:0004484|GO:0006370|GO:0006397	PF03919|mRNA capping enzyme, C-terminal domain;PF01331|mRNA capping enzyme, catalytic domain			PHI:1585			N
OSIN1023.1								N
OSIN1024.1								N
OSIN1025.1	GO:0006338|GO:0000228	PF04855|SNF5 / SMARCB1 / INI1						N
OSIN1026.1		PF00557|Metallopeptidase family M24				MER064088|M24X		N
OSIN1027.1	GO:0005515	PF00628|PHD-finger						N
OSIN1028.1	GO:0003676|GO:0003723	PF00076|RNA recognition motif. (a.k.a. RRM, RBD, or RNP domain);PF00806|Pumilio-family RNA binding repeat						N
OSIN1029.1								N
OSIN1030.1								Y
OSIN1031.1	GO:0004672|GO:0006468|GO:0005524	PF00786|P21-Rho-binding domain;PF00069|Protein kinase domain	STE:STE20:PAKA		PHI:1037			N
OSIN1032.1	GO:0005524|GO:0004812|GO:0000166|GO:0006418	PF00587|tRNA synthetase class II core domain (G, H, P, S and T);PF03129|Anticodon binding domain						N
OSIN1033.1	GO:0003723	PF00696|Amino acid kinase family;PF01472|PUA domain						N
OSIN1034.1	GO:0004222	PF09768|Peptidase M76 family				MER232566|M76		N
OSIN1035.1	GO:0005524|GO:0006468|GO:0004672	PF00069|Protein kinase domain	Other:Aur:					N
OSIN1036.1		PF04176|TIP41-like family						N
OSIN1037.1								N
OSIN1038.1	GO:0005524|GO:0004386|GO:0003676|GO:0008026	PF00271|Helicase conserved C-terminal domain;PF00270|DEAD/DEAH box helicase			PHI:1458			N
OSIN1039.1								N
OSIN1040.1		PF08574|Protein of unknown function (DUF1762)						N
OSIN1041.1								N
OSIN1042.1		PF00300|Histidine phosphatase superfamily (branch 1)						N
OSIN1043.1		PF13516|Leucine Rich repeat;PF12937|F-box-like						N
OSIN1044.1	GO:0004672|GO:0006468|GO:0005524	PF00069|Protein kinase domain	CAMK:CAMKL:PASK		PHI:1253			N
OSIN1045.1								N
OSIN1046.1		PF10153|Uncharacterised conserved protein (DUF2361)						N
OSIN1047.1								N
OSIN1048.1	GO:0006388|GO:0016772	PF01885|RNA 2'-phosphotransferase, Tpt1 / KptA family						N
OSIN1049.1								N
OSIN1050.1	GO:0006470|GO:0008138	PF00782|Dual specificity phosphatase, catalytic domain						N
OSIN1051.1	GO:0055085	PF08449|UAA transporter family						N	2.A.7.11.6
OSIN1052.1	GO:0003723	PF00013|KH domain;PF00013|KH domain;PF00013|KH domain						N
OSIN1053.1								N
OSIN1054.1	GO:0005097|GO:0032313	PF00566|Rab-GTPase-TBC domain						N
OSIN1055.1	GO:0004637|GO:0003824|GO:0009113	PF02844|Phosphoribosylglycinamide synthetase, N domain;PF02843|Phosphoribosylglycinamide synthetase, C domain;PF02769|AIR synthase related protein, C-terminal domain;PF00586|AIR synthase related protein, N-terminal domain;PF01071|Phosphoribosylglycinamide synthetase, ATP-grasp (A) domain						N
OSIN1056.1								N
OSIN1057.1	GO:0005975	PF01182|Glucosamine-6-phosphate isomerases/6-phosphogluconolactonase						N
OSIN1058.1								N
OSIN1059.1	GO:0005515	PF00307|Calponin homology (CH) domain						N
OSIN1060.1	GO:0006351	PF03870|RNA polymerase Rpb8			PHI:1577			N
OSIN1061.1	GO:0016787	PF00293|NUDIX domain						N
OSIN1062.1	GO:0003700|GO:0043565|GO:0005515|GO:0006355|GO:0008270	PF08447|PAS fold;PF00320|GATA zinc finger			PHI:1443			N
OSIN1063.1								N
OSIN1064.1	GO:0016884	PF01425|Amidase						N
OSIN1065.1								N
OSIN1066.1		PF10607|CTLH/CRA C-terminal to LisH motif domain;PF13445|RING-type zinc-finger						N
OSIN1067.1								N
OSIN1068.1		PF02953|Tim10/DDP family zinc finger			PHI:1564			N	3.A.8.1.1
OSIN1069.1		PF10521|Protein of unknown function (DUF2454)						N
OSIN1070.1	GO:0042578	PF02383|SacI homology domain						N
OSIN1071.1	GO:0005515	PF12234|RAVE protein 1 C terminal;PF12234|RAVE protein 1 C terminal;PF00400|WD domain, G-beta repeat						N
OSIN1072.1	GO:0006886|GO:0048280|GO:0000139|GO:0005737	PF04869|Uso1 / p115 like vesicle tethering protein, head region						N
OSIN1073.1	GO:0003723	PF02926|THUMP domain						N
OSIN1074.1								N
OSIN1075.1	GO:0008270|GO:0005515|GO:0007165|GO:0004871|GO:0006355|GO:0043565|GO:0003700	PF08447|PAS fold;PF00320|GATA zinc finger;PF13426|PAS domain			PHI:1447			N
OSIN1076.1		PF04603|Ran-interacting Mog1 protein						N
OSIN1077.1								N
OSIN1078.1	GO:0005525|GO:0003924	PF11987|Translation-initiation factor 2;PF00009|Elongation factor Tu GTP binding domain;PF03144|Elongation factor Tu domain 2						N
OSIN1079.1		PF04034|Domain of unknown function (DUF367);PF04068|Possible Fer4-like domain in RNase L inhibitor, RLI						N
OSIN1080.1	GO:0016791|GO:0008152	PF00245|Alkaline phosphatase						N
OSIN1081.1								N
OSIN1082.1	GO:0016021	PF04117|Mpv17 / PMP22 family						N
OSIN1083.1		PF12044|Putative peptidase family;PF01419|Jacalin-like lectin domain						N
OSIN1084.1								N
OSIN1085.1	GO:0000148|GO:0006075|GO:0016020|GO:0003843	PF14288|1,3-beta-glucan synthase subunit FKS1, domain-1;PF02364|1,3-beta-glucan synthase component			PHI:2533			N	9.B.119.1.1		GT48
OSIN1086.1	GO:0006468|GO:0004672|GO:0005524	PF00069|Protein kinase domain	CMGC:MAPK:MAPK-Unclassified		PHI:2330			N
OSIN1087.1		PF00153|Mitochondrial carrier protein;PF00153|Mitochondrial carrier protein;PF00153|Mitochondrial carrier protein						N	2.A.29.6.1
OSIN1088.1		PF04112|Mak10 subunit, NatC N(alpha)-terminal acetyltransferase						N
OSIN1089.1	GO:0046961|GO:0000275|GO:0015986|GO:0046933	PF04627|Mitochondrial ATP synthase epsilon chain						N
OSIN1090.1								N
OSIN1091.1		PF11951|Fungal specific transcription factor domain			PHI:1989			N
OSIN1092.1		PF11790|Glycosyl hydrolase catalytic core						Y			GH128
OSIN1093.1								N
OSIN1094.1								N
OSIN1095.1	GO:0008270|GO:0005515	PF13639|Ring finger domain						Y
OSIN1096.1		PF01302|CAP-Gly domain;PF14560|Ubiquitin-like domain						N
OSIN1097.1	GO:0003682	PF00249|Myb-like DNA-binding domain			PHI:1537			N
OSIN1098.1	GO:0008152|GO:0008168	PF08241|Methyltransferase domain						N
OSIN1099.1	GO:0016491	PF01408|Oxidoreductase family, NAD-binding Rossmann fold						N			GH109
OSIN1100.1		PF00248|Aldo/keto reductase family						N
OSIN1101.1	GO:0008612	PF01916|Deoxyhypusine synthase						N
OSIN1102.1								N
OSIN1103.1								N
OSIN1104.1	GO:0042729|GO:0072686|GO:0030472	PF08649|DASH complex subunit Dad1						N
OSIN1105.1	GO:0007264|GO:0005525	PF00071|Ras family			PHI:270			N
OSIN1106.1	GO:0006511	PF03931|Skp1 family, tetramerisation domain						N
OSIN1107.1	GO:0006397|GO:0016788|GO:0016787	PF00149|Calcineurin-like phosphoesterase;PF05011|Lariat debranching enzyme, C-terminal domain						N
OSIN1108.1		PF03637|Mob1/phocein family						N
OSIN1109.1	GO:0046933|GO:0015986	PF00213|ATP synthase delta (OSCP) subunit						N	3.A.2.1.3
OSIN1110.1	GO:0004573|GO:0009311	PF03200|Mannosyl oligosaccharide glucosidase						N
OSIN1111.1								N
OSIN1112.1	GO:0016765	PF01255|Putative undecaprenyl diphosphate synthase						N
OSIN1113.1	GO:0005515	PF00628|PHD-finger						N
OSIN1114.1								N
OSIN1115.1	GO:0015078|GO:0015991|GO:0033179	PF01496|V-type ATPase 116kDa subunit family			PHI:235			N	3.A.2.2.3
OSIN1116.1	GO:0016787	PF10996|Beta-Casp domain;PF11718|Pre-mRNA 3'-end-processing endonuclease polyadenylation factor C-term;PF07521|RNA-metabolising metallo-beta-lactamase;PF00753|Metallo-beta-lactamase superfamily						N
OSIN1117.1	GO:0006352|GO:0005669	PF05236|Transcription initiation factor TFIID component TAF4 family						N
OSIN1118.1	GO:0016810|GO:0006807	PF00795|Carbon-nitrogen hydrolase						N
OSIN1119.1	GO:0005856|GO:0030833	PF04699|ARP2/3 complex 16 kDa subunit (p16-Arc)						N
OSIN1120.1	GO:0008168|GO:0008152	PF08241|Methyltransferase domain						N
OSIN1121.1	GO:0030131|GO:0006886|GO:0016192|GO:0030117	PF02883|Adaptin C-terminal domain;PF02296|Alpha adaptin AP2, C-terminal domain;PF01602|Adaptin N terminal region						N
OSIN1122.1		PF01168|Alanine racemase, N-terminal domain						N
OSIN1123.1								N
OSIN1124.1		PF08598|Sds3-like						N
OSIN1125.1	GO:0005615|GO:0008270|GO:0004222	PF02128|Fungalysin metallopeptidase (M36);PF07504|Fungalysin/Thermolysin Propeptide Motif				MER493117|M36		Y
OSIN1126.1								N
OSIN1127.1	GO:0055085|GO:0016021|GO:0022857	PF00083|Sugar (and other) transporter;PF00083|Sugar (and other) transporter			PHI:538			N
OSIN1128.1								N
OSIN1129.1	GO:0005975|GO:0004553|GO:0016998	PF01476|LysM domain;PF01476|LysM domain;PF01476|LysM domain;PF00704|Glycosyl hydrolases family 18						Y			GH18
OSIN1130.1								Y
OSIN1131.1								N
OSIN1132.1	GO:0016998	PF01476|LysM domain						Y
OSIN1133.1	GO:0055085|GO:0016020	PF00924|Mechanosensitive ion channel						N
OSIN1134.1								N
OSIN1135.1	GO:0016787	PF01738|Dienelactone hydrolase family		abH31		MER090165|S09X		N
OSIN1136.1		PF05879|Root hair defective 3 GTP-binding protein (RHD3)			PHI:512			N
OSIN1137.1		PF01351|Ribonuclease HII						N
OSIN1138.1		PF11699|Mif2/CENP-C like;PF15624|Kinetochore CENP-C fungal homologue, Mif2, N-terminal						N
OSIN1139.1		PF10443|RNA12 protein						N
OSIN1140.1		PF11326|Protein of unknown function (DUF3128)						N
OSIN1141.1		PF00012|Hsp70 protein						N	1.A.33.1.3
OSIN1142.1								N
OSIN1143.1								Y
OSIN1144.1	GO:0016021|GO:0055085	PF07690|Major Facilitator Superfamily			PHI:1161			N
OSIN1145.1	GO:0016746	PF00755|Choline/Carnitine o-acyltransferase;PF00755|Choline/Carnitine o-acyltransferase			PHI:2911			N
OSIN1146.1		PF08423|Rad51						N
OSIN1147.1	GO:0006351|GO:0003899|GO:0003677	PF04565|RNA polymerase Rpb2, domain 3;PF04566|RNA polymerase Rpb2, domain 4;PF04563|RNA polymerase beta subunit;PF04567|RNA polymerase Rpb2, domain 5;PF04560|RNA polymerase Rpb2, domain 7;PF00562|RNA polymerase Rpb2, domain 6;PF04561|RNA polymerase Rpb2, domain 2						N
OSIN1148.1	GO:0003723	PF00806|Pumilio-family RNA binding repeat;PF00806|Pumilio-family RNA binding repeat;PF00806|Pumilio-family RNA binding repeat;PF00806|Pumilio-family RNA binding repeat;PF00806|Pumilio-family RNA binding repeat						N
OSIN1149.1	GO:0005840|GO:0006412|GO:0003735	PF00827|Ribosomal L15						N
OSIN1150.1								N
OSIN1151.1		PF04468|PSP1 C-terminal conserved region						N
OSIN1152.1	GO:0016226|GO:0005506|GO:0051536	PF01106|NifU-like domain;PF08712|Scaffold protein Nfu/NifU N terminal						N
OSIN1153.1		PF04438|HIT zinc finger			PHI:1345			N
OSIN1154.1								N
OSIN1155.1	GO:0051056|GO:0005622|GO:0005085|GO:0005525|GO:0007264	PF00617|RasGEF domain;PF00618|RasGEF N-terminal motif;PF08477|Miro-like protein						N
OSIN1156.1								N
OSIN1157.1								N
OSIN1158.1	GO:0006412|GO:0003723|GO:0005840|GO:0003735	PF00333|Ribosomal protein S5, N-terminal domain;PF03719|Ribosomal protein S5, C-terminal domain						N
OSIN1159.1	GO:0072686|GO:0042729|GO:0008608	PF08656|DASH complex subunit Dad3						N
OSIN1160.1								N
OSIN1161.1		PF00153|Mitochondrial carrier protein;PF00153|Mitochondrial carrier protein						N	2.A.29.21.1
OSIN1162.1	GO:0003899|GO:0006351|GO:0003677	PF08221|RNA polymerase III subunit RPC82 helix-turn-helix domain;PF05645|RNA polymerase III subunit RPC82						N
OSIN1163.1		PF05193|Peptidase M16 inactive domain;PF00675|Insulinase (Peptidase family M16)				MER173198|M16B		N
OSIN1164.1		PF06741|LsmAD domain						N
OSIN1165.1								Y
OSIN1166.1	GO:0005515	PF00397|WW domain						N
OSIN1167.1								Y
OSIN1168.1	GO:0006184|GO:0005525|GO:0051258|GO:0043234|GO:0003924|GO:0003824	PF03953|Tubulin C-terminal domain;PF00682|HMGL-like;PF00091|Tubulin/FtsZ family, GTPase domain						N
OSIN1169.1	GO:0046034|GO:0005524|GO:0033178|GO:0016820|GO:0015992|GO:0015991	PF00306|ATP synthase alpha/beta chain, C terminal domain;PF02874|ATP synthase alpha/beta family, beta-barrel domain;PF00006|ATP synthase alpha/beta family, nucleotide-binding domain						N	3.A.2.2.3
OSIN1170.1	GO:0017183|GO:0016853|GO:0005975|GO:0005737	PF01866|Putative diphthamide synthesis protein;PF01263|Aldose 1-epimerase						Y
OSIN1171.1		PF09696|Ctf8						N
OSIN1172.1	GO:0003735|GO:0005622|GO:0006412|GO:0005840	PF01092|Ribosomal protein S6e						N
OSIN1173.1	GO:0004842	PF06012|Domain of Unknown Function (DUF908);PF14377|Domain of unknown function (DUF4414);PF00632|HECT-domain (ubiquitin-transferase);PF06025|Domain of Unknown Function (DUF913)						N
OSIN1174.1	GO:0032313|GO:0005097	PF00566|Rab-GTPase-TBC domain						N
OSIN1175.1		PF01201|Ribosomal protein S8e						N
OSIN1176.1								N
OSIN1177.1	GO:0016021|GO:0005737|GO:0016627|GO:0006629	PF02544|3-oxo-5-alpha-steroid 4-dehydrogenase						N
OSIN1178.1		PF06320|GCN5-like protein 1 (GCN5L1)						N
OSIN1179.1		PF13855|Leucine rich repeat;PF12799|Leucine Rich repeats (2 copies);PF10428|RAM signalling pathway protein						N
OSIN1180.1	GO:0008026|GO:0003676|GO:0005524|GO:0004386	PF00271|Helicase conserved C-terminal domain;PF00270|DEAD/DEAH box helicase						N
OSIN1181.1		PF10615|Protein of unknown function (DUF2470)						N
OSIN1182.1	GO:0003677|GO:0000981|GO:0008270|GO:0006351|GO:0006355|GO:0005634	PF04082|Fungal specific transcription factor domain;PF00172|Fungal Zn(2)-Cys(6) binuclear cluster domain			PHI:1799			N
OSIN1183.1								N
OSIN1184.1								N
OSIN1185.1								N
OSIN1186.1	GO:0003676	PF00076|RNA recognition motif. (a.k.a. RRM, RBD, or RNP domain);PF03467|Smg-4/UPF3 family						N
OSIN1187.1	GO:0016787	PF00149|Calcineurin-like phosphoesterase			PHI:378			N
OSIN1188.1	GO:0016740	PF02475|Met-10+ like-protein						N
OSIN1189.1								N
OSIN1190.1	GO:0003677|GO:0005664|GO:0006260	PF05460|Origin recognition complex subunit 6 (ORC6)						N
OSIN1191.1	GO:0055114|GO:0003824|GO:0008199|GO:0006725	PF00775|Dioxygenase						Y
OSIN1192.1	GO:0016491|GO:0008152	PF00106|short chain dehydrogenase			PHI:784			N
OSIN1193.1								N
OSIN1194.1	GO:0005524|GO:0006508|GO:0004222	PF01434|Peptidase family M41;PF00004|ATPase family associated with various cellular activities (AAA)				MER363315|M41		N
OSIN1195.1		PF13465|Zinc-finger double domain;PF13465|Zinc-finger double domain;PF13465|Zinc-finger double domain						N
OSIN1196.1	GO:0008889|GO:0006071	PF03009|Glycerophosphoryl diester phosphodiesterase family;PF12796|Ankyrin repeats (3 copies);PF12796|Ankyrin repeats (3 copies);PF03105|SPX domain;PF03105|SPX domain						N
OSIN1197.1								N
OSIN1198.1		PF05907|Eukaryotic protein of unknown function (DUF866)						N
OSIN1199.1		PF04032|RNAse P Rpr2/Rpp21/SNM1 subunit domain						N
OSIN1200.1	GO:0008270	PF03367|ZPR1 zinc-finger domain;PF03367|ZPR1 zinc-finger domain						N
OSIN1201.1								N
OSIN1202.1								N
OSIN1203.1		PF12928|tRNA-splicing endonuclease subunit sen54 N-term						N
OSIN1204.1		PF02752|Arrestin (or S-antigen), C-terminal domain						N
OSIN1205.1	GO:0005524|GO:0004672|GO:0006468	PF00069|Protein kinase domain	CMGC:SRPK:		PHI:1269			N
OSIN1206.1		PF01636|Phosphotransferase enzyme family			PHI:1455			N
OSIN1207.1		PF01494|FAD binding domain			PHI:2376			N
OSIN1208.1								N
OSIN1209.1	GO:0004813|GO:0005524|GO:0043039|GO:0006419|GO:0000166|GO:0016876	PF01411|tRNA synthetases class II (A);PF07973|Threonyl and Alanyl tRNA synthetase second additional domain						N
OSIN1210.1		PF08386|TAP-like protein				MER210192|S33		Y
OSIN1211.1		PF11735|Cryptococcal mannosyltransferase 1						N			GT69
OSIN1212.1	GO:0004386|GO:0005524|GO:0008026|GO:0003676	PF00270|DEAD/DEAH box helicase;PF00271|Helicase conserved C-terminal domain						N
OSIN1213.1	GO:0008168	PF05175|Methyltransferase small domain						N
OSIN1214.1		PF13243|Prenyltransferase-like						N
OSIN1215.1		PF02453|Reticulon						N
OSIN1216.1								N
OSIN1217.1	GO:0005615|GO:0004222|GO:0008270	PF02128|Fungalysin metallopeptidase (M36);PF07504|Fungalysin/Thermolysin Propeptide Motif				MER493117|M36		N
OSIN1218.1		PF07971|Glycosyl hydrolase family 92						Y			GH92
OSIN1219.1		PF13561|Enoyl-(Acyl carrier protein) reductase			PHI:2802			N
OSIN1220.1	GO:0020037|GO:0055114|GO:0005506|GO:0016705	PF00067|Cytochrome P450			PHI:438			Y		CYP684B1
OSIN1221.1	GO:0008810|GO:0000272	PF01670|Glycosyl hydrolase family 12						N			GH12
OSIN1222.1		PF13641|Glycosyltransferase like family 2						N			GT2
OSIN1223.1	GO:0005506|GO:0020037	PF00970|Oxidoreductase FAD-binding domain;PF00042|Globin			PHI:2304			N
OSIN1224.1								N
OSIN1225.1								N
OSIN1226.1	GO:0016021|GO:0055085	PF07690|Major Facilitator Superfamily						N
OSIN1227.1								N
OSIN1228.1	GO:0005622|GO:0003735|GO:0005840|GO:0006412	PF00253|Ribosomal protein S14p/S29e						N
OSIN1229.1		PF12542|Pre-mRNA splicing factor;PF10197|N-terminal domain of CBF1 interacting co-repressor CIR						N
OSIN1230.1	GO:0007264|GO:0005525	PF00071|Ras family			PHI:1061			N
OSIN1231.1	GO:0004553|GO:0005975	PF00722|Glycosyl hydrolases family 16						Y			GH16
OSIN1232.1	GO:0046912|GO:0044262	PF00285|Citrate synthase			PHI:447			N
OSIN1233.1	GO:0046872	PF00642|Zinc finger C-x8-C-x5-C-x3-H type (and similar)						N
OSIN1234.1								Y
OSIN1235.1	GO:0055085	PF03169|OPT oligopeptide transporter protein			PHI:2976			N	2.A.67.1.4
OSIN1236.1								N
OSIN1237.1								N
OSIN1238.1		PF01636|Phosphotransferase enzyme family						N
OSIN1239.1	GO:0008152|GO:0003824	PF00463|Isocitrate lyase family			PHI:261			N
OSIN1240.1	GO:0008152|GO:0016491	PF00106|short chain dehydrogenase			PHI:784			N
OSIN1241.1	GO:0006807|GO:0004356	PF00120|Glutamine synthetase, catalytic domain						N
OSIN1242.1	GO:0003824|GO:0005576|GO:0009405	PF01375|Heat-labile enterotoxin alpha chain						Y
OSIN1243.1		PF10275|Peptidase C65 Otubain						N
OSIN1244.1	GO:0016491|GO:0008152	PF00106|short chain dehydrogenase			PHI:59			N
OSIN1245.1								N
OSIN1246.1								N
OSIN1247.1								N
OSIN1248.1								N
OSIN1249.1								N
OSIN1250.1	GO:0005515	PF01399|PCI domain						N
OSIN1251.1								N
OSIN1252.1								N
OSIN1253.1		PF13278|Putative amidotransferase				MER167329|C56		N
OSIN1254.1		PF12751|Vacuolar segregation subunit 7						N
OSIN1255.1	GO:0000179|GO:0000154|GO:0008649	PF00398|Ribosomal RNA adenine dimethylase						N
OSIN1256.1	GO:0000398|GO:0005634	PF13371|Tetratricopeptide repeat;PF07719|Tetratricopeptide repeat;PF13432|Tetratricopeptide repeat;PF06424|PRP1 splicing factor, N-terminal						N
OSIN1257.1								N
OSIN1258.1								N
OSIN1259.1								Y
OSIN1260.1	GO:0006457|GO:0003755	PF00160|Cyclophilin type peptidyl-prolyl cis-trans isomerase/CLD			PHI:277			N	3.D.1.8.1
OSIN1261.1	GO:0043565|GO:0005634|GO:0006355|GO:0003700	PF00447|HSF-type DNA-binding			PHI:1631			N
OSIN1262.1	GO:0006457|GO:0003755	PF00160|Cyclophilin type peptidyl-prolyl cis-trans isomerase/CLD						N
OSIN1263.1	GO:0016491|GO:0055114|GO:0008152	PF00171|Aldehyde dehydrogenase family						N
OSIN1264.1	GO:0050660|GO:0016491|GO:0008762|GO:0055114	PF01565|FAD binding domain;PF08031|Berberine and berberine like			PHI:716			Y			AA7
OSIN1265.1	GO:0016021|GO:0004659	PF01040|UbiA prenyltransferase family						N
OSIN1266.1					PHI:441			N
OSIN1267.1	GO:0016705|GO:0005506|GO:0055114|GO:0020037	PF00067|Cytochrome P450			PHI:438			N		CYP5168A2
OSIN1268.1	GO:0008152|GO:0016491	PF00106|short chain dehydrogenase						N
OSIN1269.1	GO:0050660|GO:0016491|GO:0008762|GO:0055114	PF01565|FAD binding domain			PHI:1046			N			AA7
OSIN1270.1		PF13489|Methyltransferase domain						N
OSIN1271.1								N
OSIN1272.1		PF08737|Rgp1						N
OSIN1273.1	GO:0005515	PF00400|WD domain, G-beta repeat;PF00400|WD domain, G-beta repeat;PF00400|WD domain, G-beta repeat						N
OSIN1274.1	GO:0005515	PF00439|Bromodomain						N
OSIN1275.1	GO:0009058|GO:0006506	PF08288|PIGA (GPI anchor biosynthesis);PF00534|Glycosyl transferases group 1						N			GT4
OSIN1276.1	GO:0005524|GO:0004386|GO:0003676|GO:0008026	PF00271|Helicase conserved C-terminal domain;PF00270|DEAD/DEAH box helicase;PF00270|DEAD/DEAH box helicase						N
OSIN1277.1	GO:0042803|GO:0003682|GO:0042162	PF00249|Myb-like DNA-binding domain;PF08558|Telomere repeat binding factor (TRF)			PHI:1540			N
OSIN1278.1	GO:0006139|GO:0003676|GO:0008408	PF01612|3'-5' exonuclease						N
OSIN1279.1	GO:0016592|GO:0001104|GO:0006357	PF08633|Rox3 mediator complex subunit						N
OSIN1280.1	GO:0000981|GO:0003677|GO:0005634|GO:0006355|GO:0006351|GO:0008270	PF00172|Fungal Zn(2)-Cys(6) binuclear cluster domain;PF04082|Fungal specific transcription factor domain			PHI:1816			N
OSIN1281.1								N
OSIN1282.1	GO:0005515	PF00400|WD domain, G-beta repeat;PF00400|WD domain, G-beta repeat;PF00400|WD domain, G-beta repeat;PF00400|WD domain, G-beta repeat				MER152895|S09X		N
OSIN1283.1	GO:0004298|GO:0051603|GO:0005839	PF00227|Proteasome subunit				MER033063|T01A		N
OSIN1284.1	GO:0003676|GO:0008026|GO:0004386|GO:0005524	PF00271|Helicase conserved C-terminal domain;PF00270|DEAD/DEAH box helicase						N
OSIN1285.1	GO:0003824|GO:0008152	PF00501|AMP-binding enzyme			PHI:1457			N
OSIN1286.1		PF05057|Putative serine esterase (DUF676)						N
OSIN1287.1	GO:0008234|GO:0006508	PF02902|Ulp1 protease family, C-terminal catalytic domain						N
OSIN1288.1	GO:0008233|GO:0005787|GO:0016021|GO:0006465	PF04573|Signal peptidase subunit;PF04573|Signal peptidase subunit						N
OSIN1289.1	GO:0004527|GO:0005622|GO:0003676	PF03159|XRN 5'-3' exonuclease N-terminus						N
OSIN1290.1	GO:0005515	PF12265|Histone-binding protein RBBP4 or subunit C of CAF1 complex;PF00400|WD domain, G-beta repeat;PF00400|WD domain, G-beta repeat;PF00400|WD domain, G-beta repeat;PF00400|WD domain, G-beta repeat;PF00400|WD domain, G-beta repeat				MER136106|S09X		N
OSIN1291.1								N
OSIN1292.1								N
OSIN1293.1	GO:0016021	PF01679|Proteolipid membrane potential modulator						Y
OSIN1294.1	GO:0008270|GO:0003676	PF00929|Exonuclease;PF00641|Zn-finger in Ran binding protein and others;PF00641|Zn-finger in Ran binding protein and others;PF00076|RNA recognition motif. (a.k.a. RRM, RBD, or RNP domain)						N
OSIN1295.1	GO:0005524|GO:0004672|GO:0006468	PF00069|Protein kinase domain	CMGC:CDK:CRK7					N
OSIN1296.1		PF12697|Alpha/beta hydrolase family				MER064103|S33		N
OSIN1297.1								N
OSIN1298.1	GO:0003743|GO:0005737|GO:0003723|GO:0006413	PF01652|Eukaryotic initiation factor 4E						N
OSIN1299.1	GO:0008270|GO:0006511	PF02148|Zn-finger in ubiquitin-hydrolases and other protein;PF00443|Ubiquitin carboxyl-terminal hydrolase				MER064104|C19		N
OSIN1300.1	GO:0005515|GO:0032040|GO:0006364	PF08625|Utp13 specific WD40 associated domain;PF00400|WD domain, G-beta repeat;PF00400|WD domain, G-beta repeat;PF00400|WD domain, G-beta repeat;PF00400|WD domain, G-beta repeat;PF00400|WD domain, G-beta repeat;PF00400|WD domain, G-beta repeat;PF00400|WD domain, G-beta repeat;PF00400|WD domain, G-beta repeat;PF00400|WD domain, G-beta repeat						N
OSIN1301.1								N
OSIN1302.1	GO:0003677|GO:0006260|GO:0005524	PF00493|MCM2/3/5 family;PF14551|MCM N-terminal domain			PHI:1574			N
OSIN1303.1	GO:0042147	PF07928|Vps54-like protein						N
OSIN1304.1								Y
OSIN1305.1	GO:0030071|GO:0005515|GO:0005680	PF04049|Anaphase promoting complex subunit 8 / Cdc23;PF00515|Tetratricopeptide repeat;PF13414|TPR repeat						N
OSIN1306.1	GO:0008299	PF00348|Polyprenyl synthetase						N
OSIN1307.1	GO:0045226|GO:0008831	PF04321|RmlD substrate binding domain						N
OSIN1308.1		PF06991|Splicing factor, Prp19-binding domain						N
OSIN1309.1	GO:0006260|GO:0003677|GO:0003887	PF08418|DNA polymerase alpha subunit B N-terminal;PF04042|DNA polymerase alpha/epsilon subunit B						N
OSIN1310.1					PHI:1488			N
OSIN1311.1	GO:0008152|GO:0003824	PF13766|2-enoyl-CoA Hydratase C-terminal region;PF00378|Enoyl-CoA hydratase/isomerase family						N
OSIN1312.1		PF01423|LSM domain						N
OSIN1313.1	GO:0006071|GO:0004371	PF02734|DAK2 domain;PF02733|Dak1 domain						N
OSIN1314.1		PF03663|Glycosyl hydrolase family 76						Y			GH76
OSIN1315.1								Y
OSIN1316.1		PF13826|Domain of unknown function (DUF4188)						N
OSIN1317.1								N
OSIN1318.1	GO:0006281|GO:0003677|GO:0005524|GO:0003910|GO:0006310	PF04675|DNA ligase N terminus;PF01068|ATP dependent DNA ligase domain						N
OSIN1319.1	GO:0055114|GO:0016491|GO:0016706	PF03171|2OG-Fe(II) oxygenase superfamily;PF14226|non-haem dioxygenase in morphine synthesis N-terminal						N
OSIN1320.1	GO:0004518|GO:0006281	PF12246|Temperature dependent protein affecting M2 dsRNA replication;PF12247|Temperature dependent protein affecting M2 dsRNA replication;PF00752|XPG N-terminal domain						N
OSIN1321.1		PF13668|Ferritin-like domain						Y
OSIN1322.1		PF00773|RNB domain			PHI:862			N
OSIN1323.1	GO:0016973|GO:0005643	PF07817|GLE1-like protein						N
OSIN1324.1	GO:0016020|GO:0048193|GO:0005515	PF09177|Syntaxin 6, N-terminal;PF05739|SNARE domain						N
OSIN1325.1		PF13679|Methyltransferase domain						N
OSIN1326.1		PF13840|ACT domain						N
OSIN1327.1		PF01205|Uncharacterized protein family UPF0029						N
OSIN1328.1	GO:0015991|GO:0015992|GO:0016787|GO:0033178|GO:0016820|GO:0005524|GO:0046034	PF00149|Calcineurin-like phosphoesterase;PF00006|ATP synthase alpha/beta family, nucleotide-binding domain;PF00306|ATP synthase alpha/beta chain, C terminal domain;PF02874|ATP synthase alpha/beta family, beta-barrel domain						Y
OSIN1329.1		PF08634|Mitochondrial protein Pet127						N
OSIN1330.1		PF12722|High-temperature-induced dauer-formation protein						N
OSIN1331.1		PF06441|Epoxide hydrolase N terminus				MER033428|S33		N
OSIN1332.1	GO:0006904|GO:0015031|GO:0000145	PF04048|Sec8 exocyst complex component specific domain						N
OSIN1333.1		PF09346|SMI1 / KNR4 family (SUKH-1)						N
OSIN1334.1	GO:0019028	PF03067|Chitin binding domain						N			AA9
OSIN1335.1		PF06094|AIG2-like family						N
OSIN1336.1	GO:0016773|GO:0005515	PF00454|Phosphatidylinositol 3- and 4-kinase;PF02259|FAT domain;PF02260|FATC domain	Atypical:PIKK:TRRAP		PHI:1227			N
OSIN1337.1	GO:0003824|GO:0008152	PF00501|AMP-binding enzyme						N
OSIN1338.1	GO:0005515	PF13432|Tetratricopeptide repeat;PF12895|Anaphase-promoting complex, cyclosome, subunit 3;PF00515|Tetratricopeptide repeat;PF07719|Tetratricopeptide repeat						N
OSIN1339.1	GO:0000105|GO:0004424	PF00475|Imidazoleglycerol-phosphate dehydratase			PHI:121			N
OSIN1340.1	GO:0006526|GO:0004358	PF01960|ArgJ family				MER307464|T05		N
OSIN1341.1	GO:0016763	PF04179|Initiator tRNA phosphoribosyl transferase						N
OSIN1342.1		PF13419|Haloacid dehalogenase-like hydrolase						N
OSIN1343.1	GO:0044237	PF01008|Initiation factor 2 subunit family						N
OSIN1344.1		PF12449|Protein of unknown function (DUF3684)						N
OSIN1345.1		PF10159|Kinase phosphorylation protein						N
OSIN1346.1	GO:0001104|GO:0006357|GO:0016592	PF04934|MED6 mediator sub complex component						N
OSIN1347.1	GO:0008026|GO:0003676|GO:0005524|GO:0004386	PF00271|Helicase conserved C-terminal domain;PF04408|Helicase associated domain (HA2);PF07717|Oligonucleotide/oligosaccharide-binding (OB)-fold;PF00270|DEAD/DEAH box helicase						N
OSIN1348.1								N
OSIN1349.1	GO:0016787	PF00149|Calcineurin-like phosphoesterase			PHI:2110			N
OSIN1350.1		PF13561|Enoyl-(Acyl carrier protein) reductase			PHI:2269			N
OSIN1351.1	GO:0055114|GO:0016491	PF02668|Taurine catabolism dioxygenase TauD, TfdA family			PHI:792			N
OSIN1352.1	GO:0006511	PF00443|Ubiquitin carboxyl-terminal hydrolase				MER431854|C19		N
OSIN1353.1		PF03151|Triose-phosphate Transporter family						N	2.A.7.9.17
OSIN1354.1		PF05205|COMPASS (Complex proteins associated with Set1p) component shg1						N
OSIN1355.1								N	9.B.25.1.1
OSIN1356.1	GO:0009055|GO:0051536	PF00111|2Fe-2S iron-sulfur cluster binding domain						N
OSIN1357.1		PF07890|Rrp15p						N
OSIN1358.1		PF09423|PhoD-like phosphatase						N
OSIN1359.1	GO:0005681|GO:0000398|GO:0016021|GO:0006810	PF01105|emp24/gp25L/p24 family/GOLD;PF02731|SKIP/SNW domain						Y
OSIN1360.1								N
OSIN1361.1	GO:0008152|GO:0016491	PF00106|short chain dehydrogenase			PHI:2247			N
OSIN1362.1		PF02466|Tim17/Tim22/Tim23/Pmp24 family						N	3.A.8.1.1
OSIN1363.1								N
OSIN1364.1		PF09419|Mitochondrial PGP phosphatase						N
OSIN1365.1	GO:0006260|GO:0000808|GO:0005634	PF04084|Origin recognition complex subunit 2						N
OSIN1366.1	GO:0016772|GO:0016020	PF01148|Cytidylyltransferase family			PHI:1517			N
OSIN1367.1								N
OSIN1368.1		PF08555|Eukaryotic family of unknown function (DUF1754)						N
OSIN1369.1	GO:0016020|GO:0015171|GO:0003333	PF13520|Amino acid permease						N
OSIN1370.1	GO:0005515	PF00023|Ankyrin repeat;PF13637|Ankyrin repeats (many copies);PF12796|Ankyrin repeats (3 copies);PF12796|Ankyrin repeats (3 copies);PF12796|Ankyrin repeats (3 copies);PF12796|Ankyrin repeats (3 copies)						Y
OSIN1371.1	GO:0048037|GO:0016616|GO:0008152|GO:0051287|GO:0055114	PF00389|D-isomer specific 2-hydroxyacid dehydrogenase, catalytic domain;PF02826|D-isomer specific 2-hydroxyacid dehydrogenase, NAD binding domain						N
OSIN1372.1								Y
OSIN1373.1								N
OSIN1374.1	GO:0004177|GO:0008270|GO:0006508	PF02127|Aminopeptidase I zinc metalloprotease (M18)				MER276901|M18		N
OSIN1375.1	GO:0016021	PF03105|SPX domain;PF03124|EXS family						N
OSIN1376.1								N
OSIN1377.1		PF12253|Chromatin assembly factor 1 subunit A						N
OSIN1378.1								Y
OSIN1379.1		PF12974|ABC transporter, phosphonate, periplasmic substrate-binding protein						N
OSIN1380.1	GO:0006810|GO:0016021	PF06027|Eukaryotic protein of unknown function (DUF914)						N
OSIN1381.1	GO:0004392|GO:0055114|GO:0006788	PF01126|Heme oxygenase						N
OSIN1382.1	GO:0005515	PF00400|WD domain, G-beta repeat;PF00400|WD domain, G-beta repeat;PF00400|WD domain, G-beta repeat						N
OSIN1383.1		PF13230|Glutamine amidotransferases class-II				MER064146|C44		N
OSIN1384.1								N
OSIN1385.1	GO:0006355|GO:0005634|GO:0008270|GO:0000981	PF00172|Fungal Zn(2)-Cys(6) binuclear cluster domain;PF11951|Fungal specific transcription factor domain						N
OSIN1386.1								N
OSIN1387.1	GO:0004190|GO:0006508	PF00026|Eukaryotic aspartyl protease				MER427827|A01A		Y
OSIN1388.1	GO:0004602|GO:0006979|GO:0055114	PF00255|Glutathione peroxidase			PHI:2356			N
OSIN1389.1	GO:0055114|GO:0016491	PF01266|FAD dependent oxidoreductase						N
OSIN1390.1		PF09420|Ribosome biogenesis protein Nop16						N
OSIN1391.1								N
OSIN1392.1	GO:0055085|GO:0016021	PF07690|Major Facilitator Superfamily			PHI:544			N	2.A.1.48.3
OSIN1393.1	GO:0016491	PF01408|Oxidoreductase family, NAD-binding Rossmann fold						N
OSIN1394.1		PF00226|DnaJ domain;PF01556|DnaJ C terminal domain						N
OSIN1395.1								N
OSIN1396.1	GO:0016881	PF00179|Ubiquitin-conjugating enzyme						N
OSIN1397.1	GO:0008152|GO:0016491	PF00106|short chain dehydrogenase						N
OSIN1398.1	GO:0006508|GO:0004190	PF00026|Eukaryotic aspartyl protease			PHI:68	MER427443|A01A		Y
OSIN1399.1		PF12745|Anticodon binding domain of tRNAs;PF13393|Histidyl-tRNA synthetase			PHI:1274			N
OSIN1400.1	GO:0006468|GO:0004672|GO:0005524|GO:0005515	PF05773|RWD domain;PF00069|Protein kinase domain;PF00069|Protein kinase domain;PF00069|Protein kinase domain	Other:PEK:GCN2		PHI:1274			N
OSIN1401.1		PF11500|Spindle pole body formation-associated protein						N
OSIN1402.1	GO:0016151|GO:0006807	PF01730|UreF						N
OSIN1403.1	GO:0003676	PF00076|RNA recognition motif. (a.k.a. RRM, RBD, or RNP domain)						N
OSIN1404.1	GO:0005525	PF02824|TGS domain;PF01926|50S ribosome-binding GTPase						N
OSIN1405.1		PF05032|Spo12 family						N
OSIN1406.1	GO:0003995|GO:0055114|GO:0008152|GO:0016627|GO:0050660	PF02771|Acyl-CoA dehydrogenase, N-terminal domain;PF00441|Acyl-CoA dehydrogenase, C-terminal domain;PF02770|Acyl-CoA dehydrogenase, middle domain						N
OSIN1407.1	GO:0007264|GO:0005525	PF00071|Ras family			PHI:339			N	9.A.50.1.1
OSIN1408.1								N
OSIN1409.1	GO:0016787	PF01150|GDA1/CD39 (nucleoside phosphatase) family;PF01150|GDA1/CD39 (nucleoside phosphatase) family						N
OSIN1410.1	GO:0045454	PF05903|PPPDE putative peptidase domain;PF00085|Thioredoxin;PF08324|PUL domain						N
OSIN1411.1								N
OSIN1412.1		PF02492|CobW/HypB/UreG, nucleotide-binding domain						N
OSIN1413.1	GO:0055085|GO:0006810|GO:0016020	PF00324|Amino acid permease						N
OSIN1414.1		PF01490|Transmembrane amino acid transporter protein						N	2.A.18.7.3
OSIN1416.1		PF01636|Phosphotransferase enzyme family	PKL:CAK:CAK-fungal1					N
OSIN1417.1		PF06999|Sucrase/ferredoxin-like						N
OSIN1418.1	GO:0016491|GO:0055114	PF00970|Oxidoreductase FAD-binding domain;PF00175|Oxidoreductase NAD-binding domain						N
OSIN1419.1	GO:0000166|GO:0046872	PF00702|haloacid dehalogenase-like hydrolase;PF00122|E1-E2 ATPase			PHI:2097			N	3.A.3.8.9
OSIN1420.1		PF12932|Vesicle coat trafficking protein Sec16 mid-region;PF12931|Sec23-binding domain of Sec16						N
OSIN1421.1								N
OSIN1422.1	GO:0000077|GO:0006281|GO:0030896	PF04005|Hus1-like protein						N
OSIN1423.1								N
OSIN1424.1	GO:0030036|GO:0017048|GO:0003779|GO:0016043	PF02181|Formin Homology 2 Domain;PF06367|Diaphanous FH3 Domain;PF06371|Diaphanous GTPase-binding Domain						N
OSIN1425.1		PF08648|Protein of unknown function (DUF1777)						N
OSIN1426.1	GO:0004573|GO:0009311	PF03200|Mannosyl oligosaccharide glucosidase						Y			GH63
OSIN1427.1	GO:0005525	PF01926|50S ribosome-binding GTPase;PF12631|Catalytic cysteine-containing C-terminus of GTPase, MnmE						N
OSIN1428.1	GO:0008152	PF00266|Aminotransferase class-V;PF00266|Aminotransferase class-V						N
OSIN1429.1	GO:0004298|GO:0051603|GO:0005839	PF00227|Proteasome subunit				MER453361|T01A		N
OSIN1430.1		PF03641|Possible lysine decarboxylase						N
OSIN1431.1								Y
OSIN1432.1		PF05602|Cleft lip and palate transmembrane protein 1 (CLPTM1)						N
OSIN1433.1								N
OSIN1434.1	GO:0016192|GO:0016021	PF13774|Regulated-SNARE-like domain;PF00957|Synaptobrevin						N
OSIN1435.1	GO:0006355	PF10483|Elongator subunit Iki1						N
OSIN1436.1		PF13919|Asx homology domain						N
OSIN1437.1	GO:0016021|GO:0055085|GO:0022857	PF00083|Sugar (and other) transporter			PHI:2968			N	2.A.1.1.119
OSIN1438.1	GO:0008152|GO:0016491	PF00106|short chain dehydrogenase;PF08626|Transport protein Trs120 or TRAPPC9, TRAPP II complex subunit						N
OSIN1439.1	GO:0016833|GO:0009058	PF00117|Glutamine amidotransferase class-I;PF00425|chorismate binding enzyme;PF04715|Anthranilate synthase component I, N terminal region			PHI:178			N
OSIN1440.1		PF04133|Vacuolar protein sorting 55						N
OSIN1441.1		PF04874|Mak16 protein C-terminal region;PF01778|Ribosomal L28e protein family						N
OSIN1442.1		PF11885|Protein of unknown function (DUF3405)						N
OSIN1443.1		PF14475|Sec1-binding region of Mso1						N
OSIN1444.1	GO:0005097|GO:0032313	PF00566|Rab-GTPase-TBC domain						N
OSIN1445.1		PF14378|PAP2 superfamily						Y
OSIN1446.1		PF00533|BRCA1 C Terminus (BRCT) domain						N
OSIN1447.1								N
OSIN1448.1								N
OSIN1449.1	GO:0016020|GO:0055085	PF00924|Mechanosensitive ion channel						N	1.A.23.4.9
OSIN1450.1								Y
OSIN1451.1								N
OSIN1452.1		PF01636|Phosphotransferase enzyme family	PKL:CAK:Fmp29					N
OSIN1453.1	GO:0004553|GO:0005975	PF01055|Glycosyl hydrolases family 31;PF13802|Galactose mutarotase-like			PHI:1071			Y			GH31
OSIN1454.1	GO:0006183|GO:0006241|GO:0004550|GO:0005524|GO:0006228|GO:0006165	PF00334|Nucleoside diphosphate kinase	NDK:NDK:					N
OSIN1455.1		PF10306|Hypothetical protein FLILHELTA						N
OSIN1456.1								Y
OSIN1457.1	GO:0005975|GO:0004553	PF00704|Glycosyl hydrolases family 18						N			GH18
OSIN1458.1								N
OSIN1459.1		PF01490|Transmembrane amino acid transporter protein						N
OSIN1460.1								N
OSIN1461.1								N
OSIN1462.1								N
OSIN1463.1		PF01423|LSM domain						N
OSIN1464.1	GO:0031515|GO:0030488|GO:0016429	PF08704|tRNA methyltransferase complex GCD14 subunit;PF08704|tRNA methyltransferase complex GCD14 subunit						N
OSIN1465.1		PF01406|tRNA synthetases class I (C) catalytic domain						N
OSIN1466.1	GO:0016881	PF00179|Ubiquitin-conjugating enzyme;PF00179|Ubiquitin-conjugating enzyme						N	3.A.16.1.2
OSIN1467.1		PF13414|TPR repeat						N
OSIN1468.1		PF09362|Domain of unknown function (DUF1996)						Y
OSIN1469.1								N
OSIN1470.1		PF03517|Regulator of volume decrease after cellular swelling						N
OSIN1471.1								N
OSIN1472.1								Y
OSIN1473.1								Y
OSIN1474.1	GO:0005525|GO:0003924	PF00350|Dynamin family;PF01031|Dynamin central region						N
OSIN1475.1	GO:0016020|GO:0006810|GO:0055085	PF00324|Amino acid permease						N	2.A.3.10.21
OSIN1476.1		PF13714|Phosphoenolpyruvate phosphomutase						N
OSIN1477.1	GO:0016042|GO:0003847	PF03403|Platelet-activating factor acetylhydrolase, isoform II						N
OSIN1478.1	GO:0008270|GO:0016491|GO:0055114	PF08240|Alcohol dehydrogenase GroES-like domain;PF08242|Methyltransferase domain;PF14765|Polyketide synthase dehydratase;PF08659|KR domain;PF00107|Zinc-binding dehydrogenase;PF00698|Acyl transferase domain						N
OSIN1479.1		PF00109|Beta-ketoacyl synthase, N-terminal domain			PHI:714			N
OSIN1480.1		PF03959|Serine hydrolase (FSH1)						N
OSIN1481.1	GO:0016747	PF02458|Transferase family						N
OSIN1482.1	GO:0055114|GO:0016491	PF02668|Taurine catabolism dioxygenase TauD, TfdA family						N
OSIN1483.1								Y
OSIN1484.1								Y
OSIN1485.1	GO:0008270|GO:0006351|GO:0005634|GO:0003677	PF04082|Fungal specific transcription factor domain			PHI:1413			N
OSIN1486.1		PF12796|Ankyrin repeats (3 copies)						N
OSIN1487.1	GO:0003824|GO:0006259|GO:0005524|GO:0005694|GO:0003677	PF04406|Type IIB DNA topoisomerase			PHI:1640			N
OSIN1488.1	GO:0003824	PF00432|Prenyltransferase and squalene oxidase repeat;PF13249|Prenyltransferase-like						N
OSIN1489.1	GO:0016491|GO:0055114	PF02668|Taurine catabolism dioxygenase TauD, TfdA family			PHI:792			N
OSIN1490.1	GO:0000213|GO:0006388	PF01974|tRNA intron endonuclease, catalytic C-terminal domain						N
OSIN1491.1		PF13641|Glycosyltransferase like family 2			PHI:693			N	4.D.1.4.2		GT21
OSIN1492.1	GO:0055085	PF03169|OPT oligopeptide transporter protein			PHI:2976			N	2.A.67.1.4
OSIN1493.1	GO:0022857|GO:0055085|GO:0016021	PF00083|Sugar (and other) transporter						N	2.A.1.12.2
OSIN1494.1								N
OSIN1495.1								N
OSIN1496.1								N
OSIN1497.1		PF01227|GTP cyclohydrolase I;PF01227|GTP cyclohydrolase I						N
OSIN1498.1	GO:0005622|GO:0003677|GO:0016706|GO:0005634|GO:0055114|GO:0005515	PF02928|C5HC2 zinc finger;PF08429|PLU-1-like protein;PF00628|PHD-finger;PF02375|jmjN domain;PF01388|ARID/BRIGHT DNA binding domain;PF02373|JmjC domain, hydroxylase			PHI:1621			N
OSIN1499.1		PF12108|Splicing factor SF3a60 binding domain;PF12874|Zinc-finger of C2H2 type;PF01541|GIY-YIG catalytic domain;PF11931|Domain of unknown function (DUF3449)						N
OSIN1500.1	GO:0008026|GO:0003676|GO:0004386|GO:0005524	PF00270|DEAD/DEAH box helicase;PF00271|Helicase conserved C-terminal domain			PHI:423			N	3.A.18.1.1
OSIN1501.1								Y
OSIN1502.1	GO:0003824|GO:0008152	PF00132|Bacterial transferase hexapeptide (six repeats);PF00501|AMP-binding enzyme;PF00501|AMP-binding enzyme;PF00550|Phosphopantetheine attachment site;PF13193|AMP-binding enzyme C-terminal domain					NRPS-Like	N
OSIN1503.1		PF07958|Protein of unknown function (DUF1688);PF07958|Protein of unknown function (DUF1688)						N
OSIN1504.1	GO:0051205|GO:0016021	PF02096|60Kd inner membrane protein						N
OSIN1505.1	GO:0005741	PF08219|Outer membrane protein TOM13						N
OSIN1506.1	GO:0005515	PF08059|SEP domain;PF14555|UBA-like domain;PF00789|UBX domain						N
OSIN1507.1	GO:0005634|GO:0005525|GO:0005737	PF04670|Gtr1/RagA G protein conserved region						N
OSIN1508.1	GO:0004222|GO:0006508	PF02102|Deuterolysin metalloprotease (M35) family						N
OSIN1509.1								N
OSIN1510.1	GO:0022857|GO:0016021|GO:0055085	PF00083|Sugar (and other) transporter			PHI:2240			N	2.A.1.1.11
OSIN1511.1								N
OSIN1512.1								N
OSIN1513.1	GO:0003676|GO:0005634	PF03178|CPSF A subunit region;PF10433|Mono-functional DNA-alkylating methyl methanesulfonate N-term						N
OSIN1514.1		PF13824|Zinc-finger of mitochondrial splicing suppressor 51;PF02194|PXA domain						N
OSIN1515.1	GO:0003677	PF03221|Tc5 transposase DNA-binding domain;PF04218|CENP-B N-terminal DNA-binding domain			PHI:1519			N
OSIN1516.1	GO:0005525	PF01926|50S ribosome-binding GTPase;PF02824|TGS domain						N
OSIN1517.1		PF12796|Ankyrin repeats (3 copies)						N
OSIN1518.1	GO:0005737|GO:0016627|GO:0006629|GO:0016021	PF02544|3-oxo-5-alpha-steroid 4-dehydrogenase						N
OSIN1519.1	GO:0005515	PF01399|PCI domain						N
OSIN1520.1	GO:0005515	PF00240|Ubiquitin family						N
OSIN1521.1	GO:0005834|GO:0004871|GO:0007186	PF00631|GGL domain						N
OSIN1522.1	GO:0008430|GO:0045454	PF10262|Rdx family						N
OSIN1523.1	GO:0016787	PF00149|Calcineurin-like phosphoesterase			PHI:2382			N
OSIN1524.1		PF13831|PHD-finger;PF10513|Enhancer of polycomb-like;PF13832|PHD-zinc-finger like domain						N
OSIN1525.1	GO:0005515	PF00560|Leucine Rich Repeat;PF13855|Leucine rich repeat						N
OSIN1526.1								N
OSIN1527.1		PF00364|Biotin-requiring enzyme						N
OSIN1528.1	GO:0055085	PF03169|OPT oligopeptide transporter protein			PHI:2976			N	2.A.67.1.1
OSIN1529.1		PF00109|Beta-ketoacyl synthase, N-terminal domain;PF02801|Beta-ketoacyl synthase, C-terminal domain;PF03981|Ubiquinol-cytochrome C chaperone					PKS-Like	N
OSIN1530.1	GO:0055114|GO:0006545|GO:0004146|GO:0009165	PF00186|Dihydrofolate reductase						N
OSIN1531.1	GO:0015035	PF01323|DSBA-like thioredoxin domain						N
OSIN1532.1	GO:0008152|GO:0003824	PF00501|AMP-binding enzyme;PF00501|AMP-binding enzyme;PF00501|AMP-binding enzyme;PF00501|AMP-binding enzyme;PF00550|Phosphopantetheine attachment site;PF00550|Phosphopantetheine attachment site;PF00550|Phosphopantetheine attachment site;PF00550|Phosphopantetheine attachment site;PF13193|AMP-binding enzyme C-terminal domain;PF00668|Condensation domain;PF00668|Condensation domain;PF00668|Condensati…					NRPS	N
OSIN1533.1		PF00144|Beta-lactamase				MER421288|S12		Y
OSIN1534.1	GO:0016021|GO:0006810|GO:0055085|GO:0016887|GO:0005524|GO:0042626	PF00005|ABC transporter;PF00005|ABC transporter;PF00664|ABC transporter transmembrane region			PHI:267			N	3.A.1.208.8
OSIN1535.1		PF01636|Phosphotransferase enzyme family	PKL:CAK:CAK-fungal1					N
OSIN1536.1		PF00135|Carboxylesterase family		abH03	PHI:541	MER064130|S09X		N			CE10
OSIN1537.1								Y
OSIN1538.1	GO:0008152|GO:0016491	PF00106|short chain dehydrogenase						N
OSIN1539.1	GO:0005524	PF00004|ATPase family associated with various cellular activities (AAA);PF00004|ATPase family associated with various cellular activities (AAA)						N
OSIN1540.1								N
OSIN1541.1								N
OSIN1542.1								N
OSIN1543.1								N
OSIN1544.1	GO:0003723|GO:0005515	PF02854|MIF4G domain;PF02847|MA3 domain			PHI:1491			N
OSIN1545.1	GO:0030176|GO:0009059	PF07297|Dolichol phosphate-mannose biosynthesis regulatory protein (DPM2)						N
OSIN1546.1								N
OSIN1547.1								N
OSIN1548.1		PF12998|Inhibitor of growth proteins N-terminal histone-binding						N
OSIN1549.1								N
OSIN1550.1								N
OSIN1551.1					PHI:1432			N
OSIN1552.1								N
OSIN1553.1		PF08386|TAP-like protein				MER064109|S33		N
OSIN1554.1		PF00226|DnaJ domain						N
OSIN1555.1								N
OSIN1556.1	GO:0016817|GO:0003677|GO:0006303	PF02735|Ku70/Ku80 beta-barrel domain;PF08785|Ku C terminal domain like;PF03731|Ku70/Ku80 N-terminal alpha/beta domain						N
OSIN1557.1		PF13664|Domain of unknown function (DUF4149)						N	9.A.55.2.1
OSIN1558.1		PF13344|Haloacid dehalogenase-like hydrolase;PF13242|HAD-hyrolase-like						N
OSIN1559.1		PF06966|Protein of unknown function (DUF1295)						N
OSIN1560.1	GO:0006265|GO:0003916|GO:0003677	PF01131|DNA topoisomerase;PF01751|Toprim domain						N
OSIN1561.1		PF10330|Putative Sin3 binding protein						N
OSIN1562.1	GO:0046872	PF00096|Zinc finger, C2H2 type			PHI:315			N
OSIN1563.1	GO:0000981|GO:0003677|GO:0006351|GO:0008270|GO:0005634|GO:0006355	PF00172|Fungal Zn(2)-Cys(6) binuclear cluster domain;PF00172|Fungal Zn(2)-Cys(6) binuclear cluster domain;PF04082|Fungal specific transcription factor domain			PHI:1878			N
OSIN1564.1								N
OSIN1565.1	GO:0003723	PF00806|Pumilio-family RNA binding repeat;PF00806|Pumilio-family RNA binding repeat;PF00806|Pumilio-family RNA binding repeat;PF00806|Pumilio-family RNA binding repeat;PF00806|Pumilio-family RNA binding repeat;PF00806|Pumilio-family RNA binding repeat;PF00806|Pumilio-family RNA binding repeat			PHI:882			N
OSIN1566.1		PF07798|Protein of unknown function (DUF1640)						N
OSIN1567.1		PF03980|Nnf1						N
OSIN1568.1		PF15410|Pleckstrin homology domain						N
OSIN1569.1	GO:0006810|GO:0005622|GO:0003676	PF00076|RNA recognition motif. (a.k.a. RRM, RBD, or RNP domain);PF02136|Nuclear transport factor 2 (NTF2) domain						N
OSIN1570.1	GO:0042254|GO:0005622	PF00466|Ribosomal protein L10						N
OSIN1571.1	GO:0003676	PF00076|RNA recognition motif. (a.k.a. RRM, RBD, or RNP domain);PF12220|U1 small nuclear ribonucleoprotein of 70kDa MW N terminal						N
OSIN1572.1		PF05047|Mitochondrial ribosomal protein L51 / S25 / CI-B8 domain						N
OSIN1573.1	GO:0004807|GO:0008152	PF00121|Triosephosphate isomerase						N
OSIN1574.1					PHI:1381			N
OSIN1575.1								N
OSIN1576.1		PF04418|Domain of unknown function (DUF543)						N
OSIN1577.1		PF10441|Urb2/Npa2 family						N
OSIN1578.1	GO:0008152|GO:0016491	PF00106|short chain dehydrogenase						Y
OSIN1579.1		PF08424|NRDE-2, necessary for RNA interference						N
OSIN1580.1	GO:0035556|GO:0004435|GO:0006629|GO:0007165	PF00387|Phosphatidylinositol-specific phospholipase C, Y domain;PF00388|Phosphatidylinositol-specific phospholipase C, X domain			PHI:2106			N
OSIN1581.1								N
OSIN1582.1								Y
OSIN1583.1								N
OSIN1584.1								N
OSIN1585.1	GO:0016021|GO:0006481|GO:0004671	PF04140|Isoprenylcysteine carboxyl methyltransferase (ICMT) family						N
OSIN1586.1		PF03062|MBOAT, membrane-bound O-acyltransferase family						N
OSIN1587.1	GO:0005515	PF00400|WD domain, G-beta repeat;PF00400|WD domain, G-beta repeat;PF00400|WD domain, G-beta repeat;PF00400|WD domain, G-beta repeat;PF00400|WD domain, G-beta repeat;PF00400|WD domain, G-beta repeat;PF00400|WD domain, G-beta repeat			PHI:2514			N
OSIN1588.1	GO:0003676|GO:0016787|GO:0046872	PF01223|DNA/RNA non-specific endonuclease						N
OSIN1589.1								Y
OSIN1590.1	GO:0055085|GO:0046873|GO:0016020|GO:0030001	PF02535|ZIP Zinc transporter						N
OSIN1591.1	GO:0046872	PF00096|Zinc finger, C2H2 type;PF00096|Zinc finger, C2H2 type;PF00096|Zinc finger, C2H2 type;PF00096|Zinc finger, C2H2 type;PF13894|C2H2-type zinc finger;PF13894|C2H2-type zinc finger;PF13894|C2H2-type zinc finger			PHI:1380			N
OSIN1592.1	GO:0003677|GO:0006351|GO:0003899	PF01192|RNA polymerase Rpb6;PF01192|RNA polymerase Rpb6						N
OSIN1593.1								Y
OSIN1594.1		PF00756|Putative esterase				MER064110|S09X		N			CE1
OSIN1595.1		PF08616|Stabilization of polarity axis;PF07792|Docking domain of Afi1 for Arf3 in vesicle trafficking						N
OSIN1596.1	GO:0005509	PF13405|EF-hand domain;PF13405|EF-hand domain						N
OSIN1597.1		PF13414|TPR repeat;PF13414|TPR repeat;PF07719|Tetratricopeptide repeat;PF00226|DnaJ domain						N
OSIN1598.1		PF01636|Phosphotransferase enzyme family						N
OSIN1599.1	GO:0006357|GO:0001104|GO:0016592	PF09748|Transcription factor subunit Med10 of Mediator complex						N
OSIN1600.1								Y
OSIN1601.1	GO:0055085|GO:0016021	PF07690|Major Facilitator Superfamily;PF07690|Major Facilitator Superfamily						N
OSIN1602.1		PF00022|Actin;PF00022|Actin						N
OSIN1603.1								N
OSIN1604.1		PF14616|Domain of unknown function (DUF4451)						N
OSIN1605.1	GO:0016616|GO:0055114	PF00180|Isocitrate/isopropylmalate dehydrogenase			PHI:504			N
OSIN1606.1		PF09598|Stm1			PHI:2216			N
OSIN1607.1								N
OSIN1608.1	GO:0003700|GO:0006355|GO:0043565	PF00170|bZIP transcription factor			PHI:2282			N
OSIN1609.1								N
OSIN1610.1		PF08167|rRNA processing/ribosome biogenesis						N
OSIN1611.1	GO:0005515	PF13181|Tetratricopeptide repeat						N
OSIN1612.1		PF08389|Exportin 1-like protein						N	9.A.50.1.1
OSIN1613.1								N
OSIN1614.1	GO:0016021|GO:0006950	PF04479|RTA1 like protein						N
OSIN1615.1	GO:0008270|GO:0006508|GO:0004177	PF02127|Aminopeptidase I zinc metalloprotease (M18)				MER064111|M18		N
OSIN1616.1		PF08528|Whi5 like						N
OSIN1617.1								N
OSIN1618.1								Y
OSIN1619.1								N
OSIN1620.1								N
OSIN1621.1					PHI:1328			N
OSIN1622.1		PF08450|SMP-30/Gluconolaconase/LRE-like region						N
OSIN1623.1								N
OSIN1624.1	GO:0045261|GO:0046961|GO:0015986|GO:0046933	PF02823|ATP synthase, Delta/Epsilon chain, beta-sandwich domain						N	3.A.2.1.3
OSIN1625.1		PF10446|Protein of unknown function (DUF2457)						N
OSIN1626.1	GO:0005525|GO:0006629	PF00025|ADP-ribosylation factor family;PF01734|Patatin-like phospholipase;PF11815|Domain of unknown function (DUF3336)						N
OSIN1627.1		PF02889|Sec63 Brl domain;PF00226|DnaJ domain						N	3.A.5.8.1
OSIN1628.1		PF14831|Domain of unknown function (DUF4484);PF09804|Uncharacterized conserved protein (DUF2347)						N
OSIN1629.1	GO:0016746|GO:0008152	PF01553|Acyltransferase						N
OSIN1630.1		PF13254|Domain of unknown function (DUF4045);PF13254|Domain of unknown function (DUF4045);PF13254|Domain of unknown function (DUF4045)						N
OSIN1631.1	GO:0005525	PF00025|ADP-ribosylation factor family						N
OSIN1632.1								N
OSIN1633.1	GO:0006812|GO:0055085|GO:0008324|GO:0016020	PF03820|Tricarboxylate carrier						N	2.A.54.1.4
OSIN1634.1	GO:0005524|GO:0006468|GO:0004672	PF00069|Protein kinase domain	CMGC:CLK:		PHI:1229			N
OSIN1635.1	GO:0008033	PF13691|tRNase Z endonuclease;PF12706|Beta-lactamase superfamily domain						N
OSIN1636.1	GO:0016491|GO:0042602|GO:0010181|GO:0055114	PF01613|Flavin reductase like domain						N
OSIN1637.1	GO:0006198|GO:0004115	PF02112|cAMP phosphodiesterases class-II;PF02112|cAMP phosphodiesterases class-II			PHI:2201			N
OSIN1638.1								N
OSIN1639.1	GO:0008152|GO:0008134|GO:0003824|GO:0005634	PF06464|DMAP1-binding Domain;PF00501|AMP-binding enzyme;PF00501|AMP-binding enzyme;PF00501|AMP-binding enzyme			PHI:304			N
OSIN1640.1	GO:0005975|GO:0004553	PF01055|Glycosyl hydrolases family 31						N			GH31
OSIN1641.1								N
OSIN1642.1								N
OSIN1643.1								N
OSIN1644.1	GO:0005515|GO:0016853	PF00397|WW domain;PF00639|PPIC-type PPIASE domain			PHI:2819			N
OSIN1645.1	GO:0006351|GO:0003899|GO:0008270|GO:0003677|GO:0003676	PF02150|RNA polymerases M/15 Kd subunit;PF01096|Transcription factor S-II (TFIIS)						N
OSIN1646.1	GO:0005840|GO:0006412|GO:0003735	PF00238|Ribosomal protein L14p/L23e						N
OSIN1647.1	GO:0005515	PF00856|SET domain						N
OSIN1649.1								N
OSIN1650.1	GO:0005515	PF00400|WD domain, G-beta repeat;PF00400|WD domain, G-beta repeat;PF00400|WD domain, G-beta repeat;PF00400|WD domain, G-beta repeat;PF00400|WD domain, G-beta repeat;PF00400|WD domain, G-beta repeat;PF12937|F-box-like						N
OSIN1651.1								N
OSIN1652.1		PF12708|Pectate lyase superfamily protein;PF12708|Pectate lyase superfamily protein						Y			GH55
OSIN1653.1		PF10261|Inositol phospholipid synthesis and fat-storage-inducing TM						N
OSIN1654.1	GO:0003877	PF09830|ATP adenylyltransferase						N
OSIN1655.1								N
OSIN1656.1		PF02157|Mannose-6-phosphate receptor						Y
OSIN1657.1	GO:0016020	PF01222|Ergosterol biosynthesis ERG4/ERG24 family			PHI:2728			N
OSIN1658.1	GO:0005975|GO:0004553	PF00933|Glycosyl hydrolase family 3 N terminal domain;PF01915|Glycosyl hydrolase family 3 C-terminal domain;PF14310|Fibronectin type III-like domain			PHI:748			Y			GH3
OSIN1659.1								N
OSIN1660.1								Y
OSIN1661.1	GO:0016491|GO:0008270|GO:0055114	PF00107|Zinc-binding dehydrogenase;PF08240|Alcohol dehydrogenase GroES-like domain			PHI:2895			N
OSIN1662.1		PF01933|Uncharacterised protein family UPF0052						N
OSIN1663.1								N
OSIN1664.1								N
OSIN1665.1								N
OSIN1666.1	GO:0005869	PF05502|Dynactin p62 family						N
OSIN1667.1	GO:0005622|GO:0003735|GO:0005840|GO:0006412	PF01251|Ribosomal protein S7e						N
OSIN1668.1		PF01822|WSC domain						Y
OSIN1669.1	GO:0003779|GO:0005622	PF00241|Cofilin/tropomyosin-type actin-binding protein;PF00241|Cofilin/tropomyosin-type actin-binding protein						N
OSIN1670.1		PF00153|Mitochondrial carrier protein;PF00153|Mitochondrial carrier protein;PF00153|Mitochondrial carrier protein			PHI:2038			N	2.A.29.13.1
OSIN1671.1	GO:0005515	PF00400|WD domain, G-beta repeat;PF00400|WD domain, G-beta repeat;PF00400|WD domain, G-beta repeat;PF00400|WD domain, G-beta repeat;PF00400|WD domain, G-beta repeat;PF12937|F-box-like				MER152981|S09X		N
OSIN1672.1	GO:0000287|GO:0016829|GO:0010333	PF03936|Terpene synthase family, metal binding domain						N
OSIN1673.1	GO:0055114|GO:0020037|GO:0005506|GO:0016705	PF00067|Cytochrome P450			PHI:438			N		CYP552B2
OSIN1674.1								N
OSIN1675.1								N
OSIN1676.1	GO:0003723|GO:0009451|GO:0009982|GO:0001522	PF01416|tRNA pseudouridine synthase;PF01416|tRNA pseudouridine synthase						N
OSIN1677.1								N
OSIN1678.1		PF01062|Bestrophin, RFP-TM, chloride channel;PF01062|Bestrophin, RFP-TM, chloride channel						N	1.A.46.2.1
OSIN1679.1	GO:0055085|GO:0016021	PF07690|Major Facilitator Superfamily						N	2.A.1.2.48
OSIN1680.1								N
OSIN1681.1								N
OSIN1682.1		PF12697|Alpha/beta hydrolase family				MER211021|S33		Y
OSIN1683.1								N
OSIN1684.1	GO:0004190|GO:0006508	PF00026|Eukaryotic aspartyl protease			PHI:697	MER425802|A01A		Y
OSIN1685.1	GO:0003824|GO:0005524	PF01163|RIO1 family	Atypical:RIO:RIO1		PHI:1228			N
OSIN1686.1	GO:0000981|GO:0003677|GO:0006351|GO:0008270|GO:0005634|GO:0006355	PF04082|Fungal specific transcription factor domain;PF00172|Fungal Zn(2)-Cys(6) binuclear cluster domain						N
OSIN1687.1	GO:0003968	PF05183|RNA dependent RNA polymerase						N
OSIN1688.1	GO:0016020|GO:0006810|GO:0055085	PF00324|Amino acid permease						N	2.A.3.10.10
OSIN1689.1								N
OSIN1690.1		PF04515|Plasma-membrane choline transporter						N	2.A.92.1.8
OSIN1691.1		PF01753|MYND finger						N
OSIN1692.1	GO:0006914	PF04108|Autophagy protein Apg17			PHI:2083			N
OSIN1693.1	GO:0005622|GO:0006508|GO:0004198	PF00648|Calpain family cysteine protease;PF00648|Calpain family cysteine protease				MER064125|C02A		N
OSIN1694.1								N
OSIN1695.1	GO:0016021|GO:0015087|GO:0046872|GO:0015099|GO:0055085|GO:0006824|GO:0015675	PF03824|High-affinity nickel-transport protein						N	2.A.52.1.8
OSIN1696.1	GO:0016491|GO:0055114|GO:0008152	PF02615|Malate/L-lactate dehydrogenase;PF02615|Malate/L-lactate dehydrogenase						N
OSIN1697.1		PF03061|Thioesterase superfamily						N
OSIN1700.1		PF13468|Glyoxalase-like domain						N
OSIN1701.1	GO:0005515	PF00651|BTB/POZ domain						N
OSIN1702.1		PF13489|Methyltransferase domain			PHI:2315			N
OSIN1703.1								N
OSIN1704.1	GO:0008152|GO:0016811	PF03069|Acetamidase/Formamidase family;PF03069|Acetamidase/Formamidase family						N
OSIN1705.1								Y
OSIN1706.1		PF11807|Domain of unknown function (DUF3328)						N
OSIN1707.1	GO:0016491|GO:0008152	PF00264|Common central domain of tyrosinase						N
OSIN1708.1								Y
OSIN1709.1		PF11700|Vacuole effluxer Atg22 like						N
OSIN1710.1		PF11951|Fungal specific transcription factor domain						N
OSIN1711.1	GO:0008654|GO:0004609	PF02666|Phosphatidylserine decarboxylase;PF12588|Phophatidylserine decarboxylase						N
OSIN1712.1		PF13489|Methyltransferase domain						N
OSIN1713.1								Y
OSIN1714.1	GO:0045482|GO:0016106	PF06330|Trichodiene synthase (TRI5)			PHI:44			N
OSIN1715.1								N
OSIN1716.1								N
OSIN1717.1	GO:0006508|GO:0008233	PF04389|Peptidase family M28;PF02225|PA domain				MER275678|M28A		N
OSIN1718.1								Y
OSIN1719.1		PF13738|Pyridine nucleotide-disulphide oxidoreductase						N
OSIN1720.1								N
OSIN1721.1		PF09949|Uncharacterized conserved protein (DUF2183)						N
OSIN1722.1	GO:0004386|GO:0005524|GO:0008026|GO:0003676	PF00271|Helicase conserved C-terminal domain;PF00270|DEAD/DEAH box helicase						N
OSIN1723.1	GO:0005515|GO:0008017	PF03271|EB1-like C-terminal motif;PF00307|Calponin homology (CH) domain						N
OSIN1724.1	GO:0005515|GO:0035091	PF05739|SNARE domain;PF00787|PX domain			PHI:2140			N
OSIN1725.1								N
OSIN1726.1	GO:0008270	PF12796|Ankyrin repeats (3 copies);PF12796|Ankyrin repeats (3 copies);PF01529|DHHC palmitoyltransferase			PHI:1675			N
OSIN1727.1		PF09439|Signal recognition particle receptor beta subunit						N
OSIN1728.1	GO:0030554	PF00571|CBS domain;PF00291|Pyridoxal-phosphate dependent enzyme						N
OSIN1729.1	GO:0008233|GO:0006508	PF02225|PA domain;PF04389|Peptidase family M28				MER277050|M28A		Y
OSIN1730.1								N
OSIN1731.1		PF03142|Chitin synthase;PF03142|Chitin synthase			PHI:2226			N			GT2
OSIN1732.1								N
OSIN1733.1	GO:0016810|GO:0005975	PF01522|Polysaccharide deacetylase						N			CE4
OSIN1734.1	GO:0051287|GO:0055114|GO:0016616	PF03721|UDP-glucose/GDP-mannose dehydrogenase family, NAD binding domain;PF00984|UDP-glucose/GDP-mannose dehydrogenase family, central domain						N
OSIN1735.1	GO:0055114|GO:0020037|GO:0005506|GO:0016705	PF00067|Cytochrome P450			PHI:2357			N		CYP52G2
OSIN1736.1	GO:0050660|GO:0016491|GO:0008762|GO:0055114	PF01565|FAD binding domain;PF08031|Berberine and berberine like						N			AA7
OSIN1737.1								N
OSIN1738.1								N
OSIN1739.1								N
OSIN1740.1								N
OSIN1741.1	GO:0016020|GO:0055085|GO:0006810	PF00324|Amino acid permease						N
OSIN1742.1		PF01722|BolA-like protein						N
OSIN1743.1	GO:0005524|GO:0016874|GO:0003824|GO:0006633|GO:0008152|GO:0003989	PF00289|Carbamoyl-phosphate synthase L chain, N-terminal domain;PF01039|Carboxyl transferase domain;PF08326|Acetyl-CoA carboxylase, central region;PF00364|Biotin-requiring enzyme;PF02785|Biotin carboxylase C-terminal domain;PF02786|Carbamoyl-phosphate synthase L chain, ATP binding domain						N
OSIN1744.1		PF04880|NUDE protein, C-terminal conserved region						N
OSIN1745.1	GO:0008270	PF12906|RING-variant domain						N
OSIN1746.1								N
OSIN1747.1	GO:0016020|GO:0006810|GO:0055085	PF00324|Amino acid permease						N	2.A.3.10.19
OSIN1748.1								Y
OSIN1749.1		PF05572|Pregnancy-associated plasma protein-A				MER287564|M43B		N
OSIN1750.1		PF06772|Bacterial low temperature requirement A protein (LtrA)						N
OSIN1751.1								N
OSIN1752.1								N
OSIN1753.1	GO:0042626|GO:0016021|GO:0006810|GO:0055085|GO:0016887|GO:0005524	PF00005|ABC transporter;PF00005|ABC transporter;PF00664|ABC transporter transmembrane region;PF00664|ABC transporter transmembrane region						N
OSIN1754.1								Y
OSIN1755.1	GO:0016491|GO:0055114	PF08022|FAD-binding domain;PF08030|Ferric reductase NAD binding domain;PF01794|Ferric reductase like transmembrane component						N
OSIN1756.1								N
OSIN1757.1	GO:0055085	PF03169|OPT oligopeptide transporter protein			PHI:2976			N	2.A.67.1.2
OSIN1758.1	GO:0003824|GO:0000287|GO:0030976	PF00205|Thiamine pyrophosphate enzyme, central domain;PF02775|Thiamine pyrophosphate enzyme, C-terminal TPP binding domain;PF02776|Thiamine pyrophosphate enzyme, N-terminal TPP binding domain						N
OSIN1759.1	GO:0019901|GO:0000079	PF08613|Cyclin						N
OSIN1760.1	GO:0016491|GO:0008152	PF00264|Common central domain of tyrosinase						Y
OSIN1761.1		PF02661|Fic/DOC family						N
OSIN1762.1	GO:0006508|GO:0004252|GO:0016020|GO:0005618	PF02225|PA domain;PF00082|Subtilase family;PF06280|Fn3-like domain (DUF1034)				MER167067|S08A		Y
OSIN1763.1					PHI:800			N
OSIN1764.1		PF05670|Domain of unknown function (DUF814)						N
OSIN1765.1								N
OSIN1766.1								Y
OSIN1767.1	GO:0030145|GO:0004177	PF05195|Aminopeptidase P, N-terminal domain;PF00557|Metallopeptidase family M24;PF00557|Metallopeptidase family M24				MER480474|M24B		N
OSIN1768.1	GO:0005815|GO:0000922|GO:0000226	PF04130|Spc97 / Spc98 family						N
OSIN1769.1		PF01636|Phosphotransferase enzyme family						N
OSIN1770.1		PF06911|Senescence-associated protein						N
OSIN1771.1		PF03781|Sulfatase-modifying factor enzyme 1;PF12867|DinB superfamily;PF10017|Histidine-specific methyltransferase, SAM-dependent						N
OSIN1772.1	GO:0044237	PF01008|Initiation factor 2 subunit family						N
OSIN1773.1								N
OSIN1774.1		PF00388|Phosphatidylinositol-specific phospholipase C, X domain						N
OSIN1775.1								Y
OSIN1776.1	GO:0016020	PF02714|Domain of unknown function DUF221;PF14703|Domain of unknown function (DUF4463);PF12621|Phosphate metabolism protein;PF13967|Late exocytosis, associated with Golgi transport						N	1.A.17.5.8
OSIN1777.1								N
OSIN1778.1	GO:0016020|GO:0006897	PF07933|Protein of unknown function (DUF1681)						N
OSIN1779.1	GO:0016021	PF01822|WSC domain;PF05808|Podoplanin						Y
OSIN1780.1		PF03619|Organic solute transporter Ostalpha						N
OSIN1781.1		PF11732|Transcription- and export-related complex subunit;PF11262|Transcription factor/nuclear export subunit protein 2						N
OSIN1782.1		PF00561|alpha/beta hydrolase fold;PF00561|alpha/beta hydrolase fold			PHI:355	MER212961|S33		N
OSIN1783.1	GO:0022857|GO:0016021|GO:0055085	PF00083|Sugar (and other) transporter						N
OSIN1784.1								Y
OSIN1785.1								N
OSIN1786.1								N
OSIN1787.1	GO:0008081|GO:0046872	PF13023|HD domain						N
OSIN1788.1		PF00581|Rhodanese-like domain						N
OSIN1789.1	GO:0003682|GO:0008270|GO:0005515	PF00569|Zinc finger, ZZ type;PF00249|Myb-like DNA-binding domain;PF04433|SWIRM domain			PHI:1553			N
OSIN1790.1								N
OSIN1791.1	GO:0008108|GO:0006012	PF02744|Galactose-1-phosphate uridyl transferase, C-terminal domain;PF01087|Galactose-1-phosphate uridyl transferase, N-terminal domain						N
OSIN1792.1	GO:0016021	PF03694|Erg28 like protein						N
OSIN1793.1	GO:0008152|GO:0016491	PF00106|short chain dehydrogenase						N
OSIN1794.1								N
OSIN1795.1	GO:0016705|GO:0005506|GO:0055114|GO:0020037	PF00067|Cytochrome P450			PHI:2357			N		CYP539B1
OSIN1796.1	GO:0008762|GO:0016491|GO:0055114|GO:0050660	PF01565|FAD binding domain;PF08031|Berberine and berberine like			PHI:716			Y			AA7
OSIN1797.1								N
OSIN1798.1	GO:0003824	PF00481|Protein phosphatase 2C;PF00481|Protein phosphatase 2C			PHI:2491			N
OSIN1799.1	GO:0015031	PF03357|Snf7						N
OSIN1800.1	GO:0003924|GO:0005525	PF00350|Dynamin family						N
OSIN1801.1	GO:0019239	PF00962|Adenosine/AMP deaminase						N
OSIN1802.1	GO:0005741|GO:0006886	PF04281|Mitochondrial import receptor subunit Tom22						N
OSIN1803.1	GO:0055114|GO:0006520|GO:0016491	PF05088|Bacterial NAD-glutamate dehydrogenase;PF00208|Glutamate/Leucine/Phenylalanine/Valine dehydrogenase						N
OSIN1804.1	GO:0005515	PF00018|SH3 domain			PHI:2180			N
OSIN1805.1	GO:0006412|GO:0005840|GO:0003735|GO:0005622	PF01655|Ribosomal protein L32						N
OSIN1806.1	GO:0003735|GO:0006412|GO:0005840	PF00380|Ribosomal protein S9/S16						N
OSIN1807.1		PF05282|AAR2 protein						N
OSIN1808.1								Y
OSIN1809.1								N
OSIN1810.1								N
OSIN1811.1	GO:0008152|GO:0008168	PF08241|Methyltransferase domain						N
OSIN1812.1								N
OSIN1813.1								Y
OSIN1814.1	GO:0016021	PF04117|Mpv17 / PMP22 family						N
OSIN1815.1	GO:0006096|GO:0004618	PF00162|Phosphoglycerate kinase						N
OSIN1816.1		PF05160|DSS1/SEM1 family						N
OSIN1817.1		PF10300|Protein of unknown function (DUF3808)						N
OSIN1818.1								Y
OSIN1819.1		PF04677|Protein similar to CwfJ C-terminus 1						N
OSIN1820.1		PF03372|Endonuclease/Exonuclease/phosphatase family						N
OSIN1821.1	GO:0006508|GO:0004185	PF00450|Serine carboxypeptidase		abH34	PHI:903	MER028379|S10		Y
OSIN1822.1		PF09056|Prokaryotic phospholipase A2						Y
OSIN1823.1		PF12296|Hydrophobic surface binding protein A						Y
OSIN1824.1	GO:0055085|GO:0016021	PF07690|Major Facilitator Superfamily						N	2.A.1.3.52
OSIN1825.1	GO:0016491|GO:0016706|GO:0055114	PF03171|2OG-Fe(II) oxygenase superfamily;PF14226|non-haem dioxygenase in morphine synthesis N-terminal						N
OSIN1826.1								Y
OSIN1827.1		PF11327|Protein of unknown function (DUF3129);PF11327|Protein of unknown function (DUF3129)						N
OSIN1828.1	GO:0015851|GO:0016020|GO:0015205	PF02133|Permease for cytosine/purines, uracil, thiamine, allantoin						N	2.A.39.3.1
OSIN1829.1	GO:0055085|GO:0016021	PF07690|Major Facilitator Superfamily			PHI:1161			N	2.A.1.48.4
OSIN1830.1	GO:0003824|GO:0005524|GO:0016874|GO:0008152	PF00289|Carbamoyl-phosphate synthase L chain, N-terminal domain;PF00682|HMGL-like;PF00364|Biotin-requiring enzyme;PF02785|Biotin carboxylase C-terminal domain;PF02786|Carbamoyl-phosphate synthase L chain, ATP binding domain;PF02786|Carbamoyl-phosphate synthase L chain, ATP binding domain;PF02436|Conserved carboxylase domain						N
OSIN1831.1	GO:0005524|GO:0006468|GO:0004672	PF00069|Protein kinase domain						N
OSIN1832.1								Y
OSIN1833.1								Y
OSIN1834.1								Y
OSIN1835.1	GO:0006486	PF11051|Mannosyltransferase putative						N			GT71
OSIN1836.1		PF12756|C2H2 type zinc-finger (2 copies)						N
OSIN1837.1		PF11807|Domain of unknown function (DUF3328)						N
OSIN1838.1	GO:0016887|GO:0005524|GO:0055085|GO:0006810|GO:0016021|GO:0042626	PF00005|ABC transporter;PF00005|ABC transporter;PF00664|ABC transporter transmembrane region						N
OSIN1839.1					PHI:441			N
OSIN1840.1								N
OSIN1841.1	GO:0055114|GO:0020037|GO:0005506|GO:0016705	PF00067|Cytochrome P450						N		CYP5127A1
OSIN1842.1		PF05368|NmrA-like family						N
OSIN1843.1		PF01636|Phosphotransferase enzyme family						N
OSIN1844.1	GO:0006468|GO:0004672|GO:0005524	PF00069|Protein kinase domain	CAMK:CAMK1:					N
OSIN1845.1	GO:0016491|GO:0055114	PF01593|Flavin containing amine oxidoreductase;PF13450|NAD(P)-binding Rossmann-like domain						Y
OSIN1846.1								N
OSIN1847.1	GO:0006508|GO:0016020|GO:0004252|GO:0005618	PF00082|Subtilase family;PF06280|Fn3-like domain (DUF1034)				MER033134|S08A		Y
OSIN1848.1								N
OSIN1849.1								N
OSIN1850.1		PF01636|Phosphotransferase enzyme family						N
OSIN1851.1								Y
OSIN1852.1								N
OSIN1853.1		PF14856|Pathogen effector; putative necrosis-inducing factor						Y
OSIN1854.1								N
OSIN1855.1								N
OSIN1856.1	GO:0010181|GO:0055114|GO:0016491	PF00724|NADH:flavin oxidoreductase / NADH oxidase family						N
OSIN1857.1	GO:0016020	PF01222|Ergosterol biosynthesis ERG4/ERG24 family			PHI:2728			N
OSIN1858.1	GO:0005506|GO:0055114|GO:0020037|GO:0016705	PF00067|Cytochrome P450			PHI:438			N		CYP677B1
OSIN1859.1								N
OSIN1860.1								N
OSIN1861.1								N
OSIN1862.1	GO:0005643|GO:0006606	PF07926|TPR/MLP1/MLP2-like protein						N
OSIN1863.1	GO:0008026|GO:0003676|GO:0004386|GO:0005524	PF00270|DEAD/DEAH box helicase;PF00271|Helicase conserved C-terminal domain			PHI:2549			N
OSIN1864.1	GO:0016705|GO:0020037|GO:0055114|GO:0005506	PF00067|Cytochrome P450						N		CYP559C2
OSIN1865.1		PF07522|DNA repair metallo-beta-lactamase;PF12706|Beta-lactamase superfamily domain						N
OSIN1866.1	GO:0016491|GO:0055114	PF05141|Pyoverdine/dityrosine biosynthesis protein;PF02668|Taurine catabolism dioxygenase TauD, TfdA family						N
OSIN1867.1		PF01494|FAD binding domain						N
OSIN1868.1	GO:0008236|GO:0006508	PF05577|Serine carboxypeptidase S28;PF05577|Serine carboxypeptidase S28				MER060252|S28		Y
OSIN1869.1								N
OSIN1870.1	GO:0005515	PF00400|WD domain, G-beta repeat;PF00400|WD domain, G-beta repeat;PF00400|WD domain, G-beta repeat;PF00400|WD domain, G-beta repeat;PF00400|WD domain, G-beta repeat;PF00400|WD domain, G-beta repeat;PF00400|WD domain, G-beta repeat;PF00646|F-box domain						N
OSIN1871.1								N
OSIN1872.1	GO:0008171	PF00891|O-methyltransferase			PHI:1051			N
OSIN1873.1		PF13622|Thioesterase-like superfamily						N
OSIN1874.1								Y
OSIN1875.1								N
OSIN1876.1								N
OSIN1877.1		PF11937|Protein of unknown function (DUF3455)						Y
OSIN1878.1								N
OSIN1879.1		PF14737|Domain of unknown function (DUF4470)						N
OSIN1880.1								Y
OSIN1881.1		PF13513|HEAT-like repeat						N
OSIN1882.1		PF05346|Eukaryotic membrane protein family						N
OSIN1883.1	GO:0016787	PF01738|Dienelactone hydrolase family				MER214517|S09X		N
OSIN1884.1	GO:0008270	PF06220|U1 zinc finger						N
OSIN1885.1	GO:0042765|GO:0016255	PF04113|Gpi16 subunit, GPI transamidase component						Y
OSIN1886.1	GO:0006376|GO:0003729|GO:0005685	PF03194|LUC7 N_terminus			PHI:2526			N
OSIN1887.1								N
OSIN1888.1		PF04488|Glycosyltransferase sugar-binding region containing DXD motif						Y			GT32
OSIN1889.1		PF04488|Glycosyltransferase sugar-binding region containing DXD motif			PHI:364			N			GT32
OSIN1890.1								Y
OSIN1891.1	GO:0005515|GO:0008152|GO:0016787	PF01546|Peptidase family M20/M25/M40;PF00400|WD domain, G-beta repeat				MER060249|M20F		N
OSIN1892.1	GO:0055114|GO:0008270|GO:0016491	PF00107|Zinc-binding dehydrogenase			PHI:2839			N
OSIN1893.1	GO:0008152|GO:0003824	PF13193|AMP-binding enzyme C-terminal domain;PF00501|AMP-binding enzyme						N
OSIN1894.1	GO:0003824|GO:0008152	PF00501|AMP-binding enzyme						N
OSIN1895.1	GO:0016884	PF01425|Amidase						Y
OSIN1896.1	GO:0004674|GO:0005524|GO:0006468	PF02816|Alpha-kinase family	Atypical:Alpha:Alpha-sponge					N
OSIN1897.1	GO:0016491|GO:0005507|GO:0055114	PF07731|Multicopper oxidase;PF07731|Multicopper oxidase;PF07732|Multicopper oxidase;PF00394|Multicopper oxidase			PHI:2921			Y	2.A.108.1.5
OSIN1898.1								N
OSIN1899.1	GO:0016491|GO:0008152	PF00106|short chain dehydrogenase			PHI:784			N
OSIN1900.1	GO:0016491|GO:0008270|GO:0055114	PF08240|Alcohol dehydrogenase GroES-like domain;PF00107|Zinc-binding dehydrogenase						N
OSIN1901.1					PHI:441			N
OSIN1902.1	GO:0055114|GO:0016491|GO:0008270	PF00107|Zinc-binding dehydrogenase;PF00109|Beta-ketoacyl synthase, N-terminal domain;PF08659|KR domain;PF02801|Beta-ketoacyl synthase, C-terminal domain;PF00698|Acyl transferase domain;PF00550|Phosphopantetheine attachment site;PF14765|Polyketide synthase dehydratase;PF08242|Methyltransferase domain			PHI:255		PKS	N
OSIN1903.1								Y
OSIN1904.1								N
OSIN1905.1	GO:0016020|GO:0015171|GO:0003333	PF13520|Amino acid permease						N
OSIN1906.1								N
OSIN1907.1								N
OSIN1908.1								Y
OSIN1909.1								N
OSIN1910.1								N
OSIN1911.1	GO:0005515	PF00400|WD domain, G-beta repeat;PF00400|WD domain, G-beta repeat;PF00400|WD domain, G-beta repeat;PF00400|WD domain, G-beta repeat;PF00400|WD domain, G-beta repeat;PF00400|WD domain, G-beta repeat;PF00400|WD domain, G-beta repeat				MER156074|S09X		N
OSIN1912.1	GO:0005975|GO:0004553	PF00933|Glycosyl hydrolase family 3 N terminal domain						N			GH3
OSIN1913.1		PF05141|Pyoverdine/dityrosine biosynthesis protein						N
OSIN1914.1	GO:0005506|GO:0020037|GO:0055114|GO:0016705	PF00067|Cytochrome P450						N		CYP56C1
OSIN1915.1		PF11700|Vacuole effluxer Atg22 like						N
OSIN1916.1	GO:0055085|GO:0016021	PF07690|Major Facilitator Superfamily			PHI:26			N	2.A.1.2.40
OSIN1917.1		PF12359|Protein of unknown function (DUF3645);PF12340|Protein of unknown function (DUF3638)						N
OSIN1918.1	GO:0003676	PF00076|RNA recognition motif. (a.k.a. RRM, RBD, or RNP domain);PF00076|RNA recognition motif. (a.k.a. RRM, RBD, or RNP domain)						N
OSIN1919.1								Y
OSIN1920.1	GO:0016020|GO:0042626|GO:0006810|GO:0016021|GO:0005524|GO:0016887	PF01061|ABC-2 type transporter;PF01061|ABC-2 type transporter;PF14510|ABC-transporter extracellular N-terminal;PF00005|ABC transporter;PF00005|ABC transporter;PF06422|CDR ABC transporter			PHI:310			N	3.A.1.205.1
OSIN1921.1	GO:0016884	PF01425|Amidase						Y
OSIN1922.1								N
OSIN1923.1					PHI:1399			N
OSIN1924.1		PF04641|Rtf2 RING-finger						N
OSIN1925.1	GO:0008144|GO:0016773|GO:0005515	PF00454|Phosphatidylinositol 3- and 4-kinase;PF13513|HEAT-like repeat;PF02260|FATC domain;PF11865|Domain of unknown function (DUF3385);PF02259|FAT domain;PF08771|Rapamycin binding domain	Atypical:PIKK:FRAP		PHI:1234			N
OSIN1926.1	GO:0022857|GO:0055085|GO:0016021	PF00083|Sugar (and other) transporter;PF00083|Sugar (and other) transporter;PF00083|Sugar (and other) transporter						N
OSIN1927.1		PF12999|Glucosidase II beta subunit-like;PF12999|Glucosidase II beta subunit-like;PF13015|Glucosidase II beta subunit-like protein						Y
OSIN1928.1		PF13324|Grap2 and cyclin-D-interacting						N
OSIN1929.1					PHI:1398			N
OSIN1930.1		PF13540|Regulator of chromosome condensation (RCC1) repeat;PF13540|Regulator of chromosome condensation (RCC1) repeat;PF00415|Regulator of chromosome condensation (RCC1) repeat;PF00415|Regulator of chromosome condensation (RCC1) repeat;PF00415|Regulator of chromosome condensation (RCC1) repeat						N
OSIN1931.1	GO:0055114|GO:0016491	PF01266|FAD dependent oxidoreductase						N
OSIN1932.1	GO:0016021|GO:0055085	PF07690|Major Facilitator Superfamily			PHI:1662			N	2.A.1.14.11
OSIN1933.1		PF00415|Regulator of chromosome condensation (RCC1) repeat;PF00415|Regulator of chromosome condensation (RCC1) repeat;PF00415|Regulator of chromosome condensation (RCC1) repeat;PF00415|Regulator of chromosome condensation (RCC1) repeat;PF00415|Regulator of chromosome condensation (RCC1) repeat						N
OSIN1934.1								N
OSIN1935.1								N
OSIN1936.1								N
OSIN1937.1	GO:0016779	PF03828|Cid1 family poly A polymerase;PF01909|Nucleotidyltransferase domain						N
OSIN1938.1	GO:0022857|GO:0055085|GO:0016021	PF00083|Sugar (and other) transporter			PHI:2968			N	2.A.1.1.39
OSIN1939.1	GO:0008152|GO:0016787	PF07859|alpha/beta hydrolase fold		abH04		MER064229|S09C		N			CE10
OSIN1940.1	GO:0005524|GO:0006468|GO:0004672	PF00069|Protein kinase domain	CAMK:CAMK1:					N
OSIN1941.1								N
OSIN1942.1								Y
OSIN1943.1	GO:0016020|GO:0006487|GO:0003830	PF04724|Glycosyltransferase family 17						N			GT17
OSIN1944.1								N
OSIN1945.1								N
OSIN1946.1	GO:0055085|GO:0016021	PF07690|Major Facilitator Superfamily			PHI:1662			N	2.A.1.14.11
OSIN1947.1	GO:0008152|GO:0016627|GO:0050660|GO:0055114|GO:0003995	PF00441|Acyl-CoA dehydrogenase, C-terminal domain;PF02770|Acyl-CoA dehydrogenase, middle domain;PF02771|Acyl-CoA dehydrogenase, N-terminal domain						N
OSIN1948.1	GO:0003677|GO:0006351|GO:0008270|GO:0005634	PF04082|Fungal specific transcription factor domain						N
OSIN1949.1								N
OSIN1950.1		PF01636|Phosphotransferase enzyme family						N
OSIN1951.1	GO:0016787	PF02230|Phospholipase/Carboxylesterase		abH22		MER209069|S09X		N			CE10
OSIN1952.1								N
OSIN1953.1	GO:0022857|GO:0016021|GO:0055085	PF00083|Sugar (and other) transporter			PHI:538			N	2.A.1.1.70
OSIN1954.1	GO:0005506|GO:0055114|GO:0020037|GO:0016705	PF00067|Cytochrome P450						N		CYP541A2
OSIN1955.1		PF08285|Dolichol-phosphate mannosyltransferase subunit 3 (DPM3)						N
OSIN1956.1								N
OSIN1957.1		PF09791|Oxidoreductase-like protein, N-terminal						N
OSIN1958.1	GO:0009116	PF00156|Phosphoribosyl transferase domain						N
OSIN1959.1		PF00291|Pyridoxal-phosphate dependent enzyme;PF14821|Threonine synthase N terminus						N
OSIN1960.1	GO:0016705|GO:0005506|GO:0020037|GO:0055114	PF00067|Cytochrome P450			PHI:2357			N		CYP584D2
OSIN1961.1	GO:0003824|GO:0008152	PF00501|AMP-binding enzyme						N
OSIN1962.1								N
OSIN1963.1		PF06398|Integral peroxisomal membrane peroxin						N
OSIN1964.1	GO:0005739	PF10501|Ribosomal subunit 39S						N
OSIN1965.1								Y
OSIN1966.1	GO:0009058	PF00793|DAHP synthetase I family						N
OSIN1967.1								N
OSIN1968.1		PF14880|Cytochrome oxidase c assembly						N
OSIN1969.1	GO:0005622|GO:0003735|GO:0005840|GO:0006412	PF01294|Ribosomal protein L13e						N
OSIN1970.1								N
OSIN1971.1	GO:0006464|GO:0003824	PF03099|Biotin/lipoate A/B protein ligase family;PF09825|Biotin-protein ligase, N terminal						N
OSIN1972.1	GO:0000262|GO:0000002	PF06420|Mitochondrial genome maintenance MGM101						N
OSIN1973.1		PF03134|TB2/DP1, HVA22 family						N
OSIN1974.1		PF13489|Methyltransferase domain			PHI:2315			N
OSIN1975.1								N
OSIN1976.1								N
OSIN1977.1	GO:0016787|GO:0008270	PF00383|Cytidine and deoxycytidylate deaminase zinc-binding region						N
OSIN1978.1		PF10294|Putative methyltransferase						N
OSIN1979.1	GO:0016887|GO:0005524|GO:0006810|GO:0016021|GO:0042626|GO:0016020	PF00005|ABC transporter;PF00005|ABC transporter;PF01061|ABC-2 type transporter;PF01061|ABC-2 type transporter;PF14510|ABC-transporter extracellular N-terminal;PF06422|CDR ABC transporter			PHI:391			N	3.A.1.205.6
OSIN1980.1								N			GT8
OSIN1981.1	GO:0005524|GO:0004386|GO:0003676|GO:0008026	PF00270|DEAD/DEAH box helicase;PF00271|Helicase conserved C-terminal domain						N
OSIN1982.1		PF05742|NRDE protein						N
OSIN1983.1								N
OSIN1984.1	GO:0000439|GO:0004003|GO:0006289|GO:0005634	PF03849|Transcription factor Tfb2						N
OSIN1985.1		PF03061|Thioesterase superfamily						N
OSIN1986.1								N
OSIN1987.1	GO:0005506|GO:0016491|GO:0006633|GO:0055114	PF04116|Fatty acid hydroxylase superfamily						N
OSIN1988.1								N
OSIN1989.1		PF10056|Uncharacterized conserved protein (DUF2293)						N
OSIN1990.1		PF13855|Leucine rich repeat						N
OSIN1991.1								N
OSIN1992.1		PF00188|Cysteine-rich secretory protein family						N
OSIN1993.1								Y
OSIN1994.1	GO:0016491|GO:0008152	PF00264|Common central domain of tyrosinase						Y
OSIN1995.1								N
OSIN1996.1	GO:0016020|GO:0042626|GO:0005524|GO:0016887|GO:0006810|GO:0016021	PF01061|ABC-2 type transporter;PF01061|ABC-2 type transporter;PF06422|CDR ABC transporter;PF06422|CDR ABC transporter;PF14510|ABC-transporter extracellular N-terminal;PF00005|ABC transporter;PF00005|ABC transporter			PHI:2693			N	3.A.1.205.4
OSIN1997.1	GO:0019867	PF01103|Surface antigen						N	1.B.33.3.3
OSIN1998.1	GO:0016881	PF00179|Ubiquitin-conjugating enzyme						N
OSIN1999.1	GO:0009058|GO:0003824	PF01467|Cytidylyltransferase						N
OSIN2000.1								N
OSIN2001.1	GO:0006559|GO:0004411|GO:0006570|GO:0055114	PF04209|homogentisate 1,2-dioxygenase;PF04209|homogentisate 1,2-dioxygenase						N
OSIN2002.1								N
OSIN2003.1								N
[truncated: 5,941 more rows]

## Sheet: S14
Table S14. Summary of repeat sequences characterized in O. sinensis and other three closely related fungi.
	O. sinensis			M. anisopliae			T. inflatum			C. militaris
	Number	Length (bp)	Percent (%)	Number	Length (bp)	Percent (%)	Number	Length (bp)	Percent (%)	Number	Length (bp)	Percent (%)
DNA transposons	8256	3175406	2.73	101	35312	0.09	155	39516	0.13	0	0	0
MULE	4217	1869419	1.61	55	22652	0.06	29	14903	0.05	-	-	-
TcMar	2752	880805	0.76	20	7308	0.02	5	3306	0.01	-	-	-
CMC-EnSpm	921	233927	0.2	0	0	0	98	16207	0.05	-	-	-
PIF-Harbinger	366	191255	0.16	0	0	0	4	1676	0.01	-	-	-
PiggyBac	-	-	-	26	5352	0.01	1	66	0	-	-	-
Sola	-	-	-	0	0	0	18	3358	0.01	-	-	-
Retrotransposons	50846	69579416	59.76	279	128867	0.33	323	175038	0.58	717	1587165	4.92
LINE	1432	1613118	1.39	179	91018	0.23	143	76103	0.25	70	36579	0.11
SINE	3	173	0	11	1605	0	5	406	0	-	-	-
LTR-Gypsy	25664	38291534	32.89	29	7985	0.02	142	85106	0.28	98	187528	0.58
LTR-Copia	23745	29674451	25.49	60	28259	0.07	33	13423	0.04	549	1363058	4.22
LTR-other	2	140	0	-	-	-	-	-	-	-	-	-
Other repeats	43272	14180947	12.18	11090	877908	2.24	9906	693002	2.28	10702	856269	2.65
Helitron	6	558	0	130	37368	0.1	6	2778	0.01	-	-	-
Low_complexity	755	39098	0.03	711	32161	0.08	644	31914	0.11	879	41334	0.13
rRNA	13	7655	0.01	5	466	0	6	2779	0.01	-	-	-
Simple_repeat	9901	505631	0.43	6373	239230	0.61	8275	362846	1.2	8782	386187	1.2
Satellite	-	-	-	-	-	-	-	-	-	198	54967	0.17
Unknown	32597	13628005	11.71	3871	568683	1.45	975	292685	0.96	843	373781	1.16
Total	102374	86935769	74.67*	11470	1042087	2.66	10384	907556	2.99	11419	2443434	7.57
*Genome size of 116,423,023 bp was used to calculate the percentage of each type of repeats.

## Sheet: S16
Table S16. Summary of SSRs identified in the O. sinensis genome.
	SSR	Size	Start	End
scaffold1	(G)11	11	30579	30589
scaffold1	(C)16	16	33197	33212
scaffold1	(TAA)5	15	37497	37511
scaffold1	(C)14	14	42697	42710
scaffold1	(TA)6	12	54420	54431
scaffold1	(T)10	10	59510	59519
scaffold1	(TA)7	14	102410	102423
scaffold1	(A)10	10	103913	103922
scaffold1	(TA)6	12	117453	117464
scaffold1	(AT)6acg(TA)6	27	122451	122477
scaffold1	(ATT)7	21	122588	122608
scaffold1	(C)10	10	136014	136023
scaffold1	(GGC)7	21	224000	224020
scaffold1	(TAT)5	15	229823	229837
scaffold1	(G)10	10	233696	233705
scaffold1	(CGGCA)6	30	254987	255016
scaffold1	(CT)6	12	255302	255313
scaffold1	(CGG)8	24	266309	266332
scaffold1	(TA)6	12	304303	304314
scaffold1	(TA)6	12	353528	353539
scaffold1	(ATT)6	18	410909	410926
scaffold1	(ATT)5	15	428249	428263
scaffold1	(C)13	13	441788	441800
scaffold1	(TA)6	12	466827	466838
scaffold1	(ATA)5	15	534203	534217
scaffold1	(ATA)5	15	558521	558535
scaffold1	(TAA)6	18	586942	586959
scaffold1	(GAC)7	21	601530	601550
scaffold1	(TA)6	12	613206	613217
scaffold1	(ATT)5	15	613536	613550
scaffold1	(TAT)6	18	615248	615265
scaffold1	(TA)6	12	624446	624457
scaffold1	(A)12	12	630692	630703
scaffold1	(TAA)8	24	642425	642448
scaffold1	(TAT)5	15	643064	643078
scaffold1	(G)11	11	646937	646947
scaffold1	(G)14	14	647325	647338
scaffold1	(C)10	10	662520	662529
scaffold1	(TAA)5	15	666383	666397
scaffold1	(GAA)5	15	688805	688819
scaffold1	(C)12	12	696702	696713
scaffold1	(TAA)5	15	701250	701264
scaffold1	(A)10	10	714211	714220
scaffold1	(TA)6	12	736827	736838
scaffold1	(TA)6	12	761417	761428
scaffold1	(GAC)7	21	766891	766911
scaffold1	(TAT)5	15	786732	786746
scaffold1	(GCC)5	15	801064	801078
scaffold1	(CGT)5	15	804789	804803
scaffold1	(CCG)5	15	824111	824125
scaffold1	(TCG)7	21	825190	825210
scaffold1	(GGC)6	18	825378	825395
scaffold1	(G)11	11	832276	832286
scaffold1	(GTA)5	15	832418	832432
scaffold1	(GGC)5gggtgaacaggaataaacgagaattatctattcgtacgaatacggatagataggtacctacgaagtacttgtaggatggtgatccggata(T)11	116	838205	838320
scaffold1	(CTAC)8	32	840251	840282
scaffold1	(ATCA)5	20	841843	841862
scaffold1	(GAC)5	15	858690	858704
scaffold1	(T)10	10	863165	863174
scaffold1	(A)10	10	877744	877753
scaffold1	(G)10	10	903195	903204
scaffold1	(GCT)6	18	903928	903945
scaffold1	(C)11	11	918094	918104
scaffold1	(GGC)5	15	927878	927892
scaffold1	(CA)7	14	928430	928443
scaffold1	(GCA)6	18	928647	928664
scaffold1	(CTC)5	15	939957	939971
scaffold1	(CAT)5	15	947223	947237
scaffold1	(GCC)10	30	948006	948035
scaffold1	(ACG)6	18	951538	951555
scaffold1	(T)10	10	972614	972623
scaffold1	(CAA)5	15	984528	984542
scaffold1	(T)10	10	989495	989504
scaffold1	(C)12	12	990023	990034
scaffold1	(G)10	10	996792	996801
scaffold1	(TCG)5	15	998501	998515
scaffold1	(TCG)5	15	998627	998641
scaffold1	(T)10	10	999286	999295
scaffold1	(CCT)5	15	1001498	1001512
scaffold1	(A)10	10	1001997	1002006
scaffold1	(GGC)5	15	1014685	1014699
scaffold1	(CA)6	12	1022235	1022246
scaffold1	(GCCT)10	40	1022654	1022693
scaffold1	(G)11catcgggaggcagagagccgacatcatcgacaaca(G)11	57	1026021	1026077
scaffold1	(TGC)7	21	1027390	1027410
scaffold1	(TCG)5	15	1027795	1027809
scaffold1	(GTG)5	15	1034005	1034019
scaffold1	(GCC)6	18	1038449	1038466
scaffold1	(GCA)6	18	1058799	1058816
scaffold1	(T)10	10	1060994	1061003
scaffold1	(C)11	11	1062375	1062385
scaffold1	(T)10	10	1073416	1073425
scaffold1	(GTC)8	24	1097278	1097301
scaffold1	(GCT)6	18	1097528	1097545
scaffold1	(GA)6	12	1100350	1100361
scaffold1	(C)17	17	1110796	1110812
scaffold1	(C)11	11	1111136	1111146
scaffold1	(CGT)10	30	1116324	1116353
scaffold1	(C)10	10	1117405	1117414
scaffold1	(CT)8	16	1127549	1127564
scaffold1	(TC)12	24	1127914	1127937
scaffold1	(GGCCTG)8	48	1129377	1129424
scaffold1	(GCC)5	15	1144084	1144098
scaffold1	(G)12	12	1147557	1147568
scaffold1	(TCT)7	21	1152060	1152080
scaffold1	(CA)8	16	1184698	1184713
scaffold1	(CATA)5	20	1197411	1197430
scaffold1	(G)11	11	1211780	1211790
scaffold1	(GTC)7	21	1212742	1212762
scaffold1	(C)10	10	1215742	1215751
scaffold1	(GCT)5	15	1233007	1233021
scaffold1	(G)13	13	1251336	1251348
scaffold1	(AG)6	12	1252537	1252548
scaffold1	(CTG)5	15	1253997	1254011
scaffold1	(G)10	10	1269421	1269430
scaffold1	(A)10	10	1283224	1283233
scaffold1	(TACA)5	20	1283812	1283831
scaffold1	(ACA)7	21	1284723	1284743
scaffold1	(C)12	12	1286309	1286320
scaffold1	(CGA)5	15	1288940	1288954
scaffold1	(CGA)5	15	1290273	1290287
scaffold1	(C)12	12	1290447	1290458
scaffold1	(CGC)5	15	1297755	1297769
scaffold1	(GGC)5	15	1302525	1302539
scaffold1	(GGA)5	15	1309035	1309049
scaffold1	(TCA)7	21	1312837	1312857
scaffold1	(GGC)6	18	1317551	1317568
scaffold1	(C)12	12	1330128	1330139
scaffold1	(G)12	12	1337495	1337506
scaffold1	(TG)13	26	1346544	1346569
scaffold1	(G)10	10	1349913	1349922
scaffold1	(GA)8	16	1352637	1352652
scaffold1	(TCA)6	18	1353231	1353248
scaffold1	(C)11(CT)11*	32	1354032	1354063
scaffold1	(CGA)5	15	1357521	1357535
scaffold1	(GT)6	12	1362326	1362337
scaffold1	(GGC)5g(GGT)5	31	1363766	1363796
scaffold1	(C)15	15	1364857	1364871
scaffold1	(TGC)8	24	1375065	1375088
scaffold1	(C)10	10	1376670	1376679
scaffold1	(CGA)5	15	1383070	1383084
scaffold1	(TCG)5	15	1383710	1383724
scaffold1	(GTC)7	21	1383835	1383855
scaffold1	(A)10	10	1384387	1384396
scaffold1	(GCG)5	15	1390067	1390081
scaffold1	(GAC)6	18	1392228	1392245
scaffold1	(TA)6	12	1398212	1398223
scaffold1	(G)10	10	1402807	1402816
scaffold1	(TCG)5tcttcgtct(TCG)6	42	1421812	1421853
scaffold1	(AGC)5	15	1423429	1423443
scaffold1	(C)19	19	1427157	1427175
scaffold1	(C)13	13	1429107	1429119
scaffold1	(TACA)5	20	1431350	1431369
scaffold1	(TA)7	14	1438952	1438965
scaffold1	(TA)6	12	1451733	1451744
scaffold1	(C)10	10	1478971	1478980
scaffold1	(TGC)6	18	1485791	1485808
scaffold1	(GGC)6	18	1486220	1486237
scaffold1	(G)10	10	1492666	1492675
scaffold1	(CTC)5	15	1497508	1497522
scaffold1	(GAC)8	24	1501301	1501324
scaffold1	(GCC)6	18	1501475	1501492
scaffold1	(A)10	10	1505257	1505266
scaffold1	(C)11	11	1508769	1508779
scaffold1	(CTG)5	15	1509467	1509481
scaffold1	(CGA)12	36	1527294	1527329
scaffold1	(GA)6gc(GA)6gc(GA)9	46	1551154	1551199
scaffold1	(TTGA)5	20	1551810	1551829
scaffold1	(CGG)6	18	1552321	1552338
scaffold1	(G)10	10	1552920	1552929
scaffold1	(ACT)6	18	1553265	1553282
scaffold1	(GCA)5a(CAG)10	46	1554033	1554078
scaffold1	(ACG)6	18	1558271	1558288
scaffold1	(GACG)5	20	1559441	1559460
scaffold1	(CGA)5	15	1570078	1570092
scaffold1	(GA)8	16	1570208	1570223
scaffold1	(C)11	11	1571226	1571236
scaffold1	(TC)6	12	1571346	1571357
scaffold1	(GA)12	24	1574605	1574628
scaffold1	(C)12	12	1576826	1576837
scaffold1	(AGG)5	15	1580750	1580764
scaffold1	(CGC)5	15	1610110	1610124
scaffold1	(GCG)5	15	1614020	1614034
scaffold1	(GA)6	12	1617992	1618003
scaffold1	(G)17	17	1618613	1618629
scaffold1	(C)11	11	1641917	1641927
scaffold1	(CGC)6	18	1643355	1643372
scaffold1	(G)13	13	1649764	1649776
scaffold1	(AC)6	12	1649989	1650000
scaffold1	(GT)7	14	1652346	1652359
scaffold1	(CGA)6	18	1655363	1655380
scaffold1	(AGG)6	18	1667952	1667969
scaffold1	(CTC)5	15	1669410	1669424
scaffold1	(GT)6	12	1675293	1675304
scaffold1	(CGA)5	15	1676981	1676995
scaffold1	(ATA)7	21	1685625	1685645
scaffold1	(T)10	10	1700801	1700810
scaffold1	(G)10	10	1709764	1709773
scaffold1	(ATT)5	15	1719823	1719837
scaffold1	(G)10	10	1734055	1734064
scaffold1	(TAT)7	21	1746614	1746634
scaffold1	(GA)6	12	1769747	1769758
scaffold1	(ACT)9	27	1771605	1771631
scaffold1	(CAC)6	18	1774703	1774720
scaffold1	(G)11	11	1778266	1778276
scaffold1	(TCG)7	21	1778540	1778560
scaffold1	(TC)9ca(TC)10ca(TC)7cctcccctcctc(CT)9	86	1784195	1784280
scaffold1	(C)12	12	1793969	1793980
scaffold1	(GC)6	12	1794508	1794519
scaffold1	(ACC)8	24	1795857	1795880
scaffold1	(CGG)5	15	1801487	1801501
scaffold1	(CT)6	12	1805098	1805109
scaffold1	(CT)7	14	1824954	1824967
scaffold1	(TC)6	12	1825207	1825218
scaffold1	(GCC)7	21	1826639	1826659
scaffold1	(ACG)6	18	1832130	1832147
scaffold1	(CGT)5	15	1875137	1875151
scaffold1	(C)10	10	1886086	1886095
scaffold1	(G)14	14	1887621	1887634
scaffold1	(C)13	13	1909093	1909105
scaffold1	(G)10	10	1916930	1916939
scaffold1	(TGGT)5	20	1919330	1919349
scaffold1	(GTC)6	18	1921820	1921837
scaffold1	(GCC)5	15	1922727	1922741
scaffold1	(CGT)8	24	1928649	1928672
scaffold1	(TAC)5	15	1929657	1929671
scaffold1	(GA)11	22	1930675	1930696
scaffold1	(TG)6	12	1933964	1933975
scaffold1	(G)15	15	1935019	1935033
scaffold1	(ACC)6	18	1935822	1935839
scaffold1	(G)11	11	1938864	1938874
scaffold1	(CCG)5	15	1954955	1954969
scaffold1	(C)12	12	1955700	1955711
scaffold1	(GGC)5	15	1956316	1956330
scaffold1	(G)11	11	1968329	1968339
scaffold1	(T)11	11	1968568	1968578
scaffold1	(CGA)5	15	1979327	1979341
scaffold1	(CGT)9	27	1985742	1985768
scaffold1	(T)11	11	1994438	1994448
scaffold1	(TCG)5	15	2004022	2004036
scaffold1	(A)14	14	2005464	2005477
scaffold1	(GAG)5	15	2013597	2013611
scaffold1	(CGGCTC)6	36	2022616	2022651
scaffold1	(CGT)5	15	2028050	2028064
scaffold1	(G)10	10	2062569	2062578
scaffold1	(GGC)7	21	2084795	2084815
scaffold1	(G)15	15	2105175	2105189
scaffold1	(CT)7	14	2118613	2118626
scaffold1	(GA)6a(AG)6	25	2129810	2129834
scaffold1	(C)12	12	2130265	2130276
scaffold1	(AC)9	18	2135682	2135699
scaffold1	(CGC)5	15	2138080	2138094
scaffold1	(TC)8	16	2146790	2146805
scaffold1	(TCG)8	24	2161083	2161106
scaffold1	(GGA)7	21	2165442	2165462
scaffold1	(T)10	10	2165769	2165778
scaffold1	(GA)7	14	2173174	2173187
scaffold1	(CGG)5	15	2175154	2175168
scaffold1	(GGA)6	18	2175672	2175689
scaffold1	(G)10	10	2181879	2181888
scaffold1	(GT)9	18	2183370	2183387
scaffold1	(GAC)5	15	2199821	2199835
scaffold1	(TA)6	12	2216177	2216188
scaffold1	(TA)6	12	2225365	2225376
scaffold1	(ATA)5	15	2251384	2251398
scaffold1	(ATT)5	15	2294940	2294954
scaffold1	(G)11	11	2358286	2358296
scaffold1	(AC)6	12	2403387	2403398
scaffold1	(TG)6	12	2409979	2409990
scaffold1	(GTAT)5	20	2410745	2410764
scaffold1	(G)16	16	2430024	2430039
scaffold1	(G)10	10	2434027	2434036
scaffold1	(CCG)7	21	2460103	2460123
scaffold1	(CA)6	12	2462536	2462547
scaffold1	(C)12	12	2470611	2470622
scaffold1	(GTC)5	15	2470970	2470984
scaffold1	(GTG)9	27	2472390	2472416
scaffold1	(GGC)6	18	2475790	2475807
scaffold1	(C)13	13	2478743	2478755
scaffold1	(GGC)5	15	2498653	2498667
scaffold1	(GGC)6	18	2512156	2512173
scaffold1	(C)11	11	2520209	2520219
scaffold1	(T)11	11	2526973	2526983
scaffold1	(G)11	11	2527186	2527196
scaffold1	(C)20	20	2529173	2529192
scaffold1	(CCAAGC)6	36	2561173	2561208
scaffold1	(TAA)5	15	2565246	2565260
scaffold1	(T)10	10	2565393	2565402
scaffold1	(G)13	13	2573102	2573114
scaffold1	(CAG)5	15	2580083	2580097
scaffold1	(AT)13	26	2589458	2589483
scaffold1	(G)12	12	2631023	2631034
scaffold1	(G)10	10	2631150	2631159
scaffold1	(G)12	12	2631319	2631330
scaffold1	(GCG)9	27	2632849	2632875
scaffold1	(TATG)8	32	2647308	2647339
scaffold1	(TGC)5	15	2649822	2649836
scaffold1	(GCA)5	15	2653126	2653140
scaffold1	(CT)7cctcccttgtccctcgttgctgctcatgtgagtgcgcgcga(GT)6	67	2653996	2654062
scaffold1	(C)11	11	2656119	2656129
scaffold1	(CT)13	26	2659899	2659924
scaffold1	(CATA)5	20	2661096	2661115
scaffold1	(T)10	10	2665084	2665093
scaffold1	(G)12	12	2666754	2666765
scaffold1	(G)11	11	2670390	2670400
scaffold1	(TCC)5	15	2672236	2672250
scaffold1	(C)12	12	2682112	2682123
scaffold1	(G)13	13	2683520	2683532
scaffold1	(C)12	12	2684945	2684956
scaffold1	(A)12	12	2685165	2685176
scaffold1	(CGA)6	18	2694671	2694688
scaffold1	(G)10	10	2698640	2698649
scaffold1	(G)10	10	2703098	2703107
scaffold1	(CT)8	16	2709513	2709528
scaffold1	(GCC)5	15	2710243	2710257
scaffold1	(G)18	18	2718088	2718105
scaffold1	(C)11	11	2720527	2720537
scaffold1	(T)10	10	2721056	2721065
scaffold1	(AG)12	24	2722132	2722155
scaffold1	(AG)6	12	2722376	2722387
scaffold1	(CT)7	14	2725189	2725202
scaffold1	(C)10	10	2728833	2728842
scaffold1	(G)14	14	2732353	2732366
scaffold1	(CGT)5	15	2735523	2735537
scaffold1	(G)11	11	2742119	2742129
scaffold1	(C)11	11	2742891	2742901
scaffold1	(CGC)5	15	2757380	2757394
scaffold1	(GA)6	12	2784779	2784790
scaffold1	(G)17	17	2786023	2786039
scaffold1	(GA)12	24	2802847	2802870
scaffold1	(G)11	11	2805174	2805184
scaffold1	(GA)7	14	2809783	2809796
scaffold1	(ATA)5	15	2819435	2819449
scaffold1	(G)12	12	2833700	2833711
scaffold1	(G)10	10	2854509	2854518
scaffold1	(CAC)9	27	2855328	2855354
scaffold1	(A)10	10	2869595	2869604
scaffold1	(G)10	10	2895564	2895573
scaffold1	(CGA)7	21	2901625	2901645
scaffold1	(CCG)5	15	2902826	2902840
scaffold1	(A)11	11	2914399	2914409
scaffold1	(G)13	13	2922857	2922869
scaffold1	(G)15	15	2925414	2925428
scaffold1	(AGC)5	15	2934249	2934263
scaffold1	(C)12	12	2934543	2934554
scaffold1	(GGC)5	15	2936240	2936254
scaffold1	(GTG)5	15	2936379	2936393
scaffold1	(CCG)5	15	2947796	2947810
scaffold1	(G)16	16	2951975	2951990
scaffold1	(G)11	11	2956723	2956733
scaffold1	(CGG)5	15	2975552	2975566
scaffold1	(GAC)5	15	3017096	3017110
scaffold1	(TA)7	14	3040447	3040460
scaffold1	(CTG)5	15	3063810	3063824
scaffold1	(AG)7	14	3068765	3068778
scaffold1	(GA)7	14	3069104	3069117
scaffold1	(CT)7	14	3074543	3074556
scaffold1	(C)13	13	3075528	3075540
scaffold1	(G)10	10	3083297	3083306
scaffold1	(C)11	11	3085783	3085793
scaffold1	(CGA)8	24	3095679	3095702
scaffold1	(GAA)5	15	3096720	3096734
scaffold1	(GA)6	12	3100628	3100639
scaffold1	(CCA)7	21	3102812	3102832
scaffold1	(C)10	10	3106696	3106705
scaffold1	(GA)7	14	3137299	3137312
scaffold1	(C)13	13	3152257	3152269
scaffold1	(GGC)5	15	3164966	3164980
scaffold1	(CA)7	14	3178915	3178928
scaffold1	(C)10	10	3206041	3206050
scaffold1	(CGG)5	15	3227188	3227202
scaffold1	(CCG)5	15	3229203	3229217
scaffold1	(ATC)5	15	3237419	3237433
scaffold1	(A)13	13	3237638	3237650
scaffold1	(ACGCCA)5	30	3240747	3240776
scaffold1	(C)14	14	3256561	3256574
scaffold1	(CTG)11	33	3261921	3261953
scaffold1	(G)10	10	3270044	3270053
scaffold1	(C)10	10	3272529	3272538
scaffold1	(GA)9catg(GA)8	38	3278488	3278525
scaffold1	(ATAC)8	32	3288009	3288040
scaffold1	(C)11	11	3293354	3293364
scaffold1	(TAC)5	15	3295558	3295572
scaffold1	(GCCCAC)5	30	3298954	3298983
scaffold1	(GAC)6	18	3300414	3300431
scaffold1	(TCTCC)5	25	3303050	3303074
scaffold1	(TCG)6	18	3308011	3308028
scaffold1	(GGC)5cgtggtggtggtgat(GGA)5ggtga(AGG)5	65	3319443	3319507
scaffold1	(TA)6	12	3325775	3325786
scaffold1	(TA)6	12	3326754	3326765
scaffold1	(CTT)7	21	3335474	3335494
scaffold1	(C)10	10	3343943	3343952
scaffold1	(T)10	10	3362073	3362082
scaffold1	(TA)6	12	3363216	3363227
scaffold1	(T)11	11	3386700	3386710
scaffold1	(CGC)5	15	3393023	3393037
scaffold1	(TGC)5	15	3393210	3393224
scaffold1	(GA)6	12	3394956	3394967
scaffold1	(TAC)5	15	3398664	3398678
scaffold1	(TA)8	16	3413502	3413517
scaffold1	(GCC)6	18	3427232	3427249
scaffold1	(G)13	13	3427841	3427853
scaffold1	(TCG)5	15	3437018	3437032
scaffold1	(GA)6	12	3446052	3446063
scaffold1	(ATT)5	15	3459458	3459472
scaffold1	(TCG)6	18	3465634	3465651
scaffold1	(A)10	10	3504623	3504632
scaffold1	(CGG)5	15	3510986	3511000
scaffold1	(TCT)5ttctctccttctccgtttccttgtcgtgctcaatatcctcttccacctccgttggcc(TCT)5	87	3512100	3512186
scaffold1	(TCT)5	15	3512390	3512404
scaffold1	(CGCCGA)5	30	3518688	3518717
scaffold1	(ATAC)6	24	3518958	3518981
scaffold1	(G)10	10	3520778	3520787
scaffold1	(AC)8	16	3530294	3530309
scaffold1	(AGT)7	21	3532387	3532407
scaffold1	(C)10	10	3543687	3543696
scaffold1	(AT)6	12	3569418	3569429
scaffold1	(TAA)5	15	3572619	3572633
scaffold1	(A)10	10	3593050	3593059
scaffold1	(AGA)5	15	3625337	3625351
scaffold1	(GTC)6	18	3630897	3630914
scaffold1	(TA)6	12	3649480	3649491
scaffold1	(CTT)5	15	3659194	3659208
scaffold1	(TAT)6	18	3675373	3675390
scaffold1	(TTA)5	15	3680592	3680606
scaffold1	(T)10	10	3686177	3686186
scaffold1	(TA)6	12	3688105	3688116
scaffold1	(TTC)5	15	3721538	3721552
scaffold1	(TA)7	14	3735751	3735764
scaffold1	(TA)7	14	3736246	3736259
scaffold1	(TA)6	12	3751674	3751685
scaffold1	(G)14	14	3764900	3764913
scaffold1	(T)11	11	3787270	3787280
scaffold1	(TA)6	12	3832448	3832459
scaffold1	(C)14	14	3880723	3880736
scaffold1	(AT)6	12	3895879	3895890
scaffold1	(GTA)5gcggcagcagtagtagtagcggcagtagtagtagtagcg(GTA)5	69	3910644	3910712
scaffold1	(TA)6	12	3911077	3911088
scaffold1	(TA)7	14	3915261	3915274
scaffold1	(AT)6	12	3950530	3950541
scaffold1	(GTA)13	39	3951719	3951757
scaffold1	(CCTCGT)6	36	3984823	3984858
scaffold1	(TCG)11	33	3985851	3985883
scaffold1	(GGAAGA)45	270	3995357	3995626
scaffold1	(TA)6	12	3996884	3996895
scaffold1	(AAGAGG)29	174	3997313	3997486
scaffold1	(TA)6	12	4006775	4006786
scaffold1	(TA)6	12	4012241	4012252
scaffold1	(TA)6	12	4046556	4046567
scaffold1	(ATA)5	15	4054010	4054024
scaffold1	(AAT)6	18	4072275	4072292
scaffold1	(TA)6	12	4077315	4077326
scaffold1	(ATA)5	15	4091888	4091902
scaffold1	(C)19	19	4093976	4093994
scaffold1	(TA)6	12	4132276	4132287
scaffold1	(TA)6	12	4151346	4151357
scaffold1	(AT)6	12	4153379	4153390
scaffold1	(GGA)5ggtcgagtagggactcggggagctcggcggcggctgagtccggccgtcgctgttgtcggagctggtt(CGA)6	100	4169683	4169782
scaffold1	(AC)6	12	4170580	4170591
scaffold1	(CG)7	14	4176908	4176921
scaffold1	(AC)6	12	4179220	4179231
scaffold1	(ACG)11	33	4218441	4218473
scaffold1	(TA)6	12	4244376	4244387
scaffold1	(G)15	15	4310177	4310191
scaffold1	(AT)6	12	4320882	4320893
scaffold1	(C)10	10	4323132	4323141
scaffold1	(AG)9	18	4326317	4326334
scaffold1	(GCTGCG)5	30	4339896	4339925
scaffold1	(GT)8	16	4343400	4343415
scaffold1	(C)10	10	4344977	4344986
scaffold1	(C)12	12	4346560	4346571
scaffold1	(G)10	10	4359350	4359359
scaffold1	(G)11	11	4362430	4362440
scaffold1	(AT)6	12	4379711	4379722
scaffold1	(CGA)8	24	4411646	4411669
scaffold1	(TA)6	12	4419095	4419106
scaffold1	(GTGCC)24	120	4437013	4437132
scaffold1	(TA)6	12	4483471	4483482
scaffold1	(AGA)5	15	4501848	4501862
scaffold1	(AT)6	12	4506693	4506704
scaffold1	(GTGCC)5	25	4527525	4527549
scaffold1	(GTGCC)5	25	4527873	4527897
scaffold1	(GA)6	12	4636086	4636097
scaffold1	(GTC)6	18	4638055	4638072
scaffold1	(TGC)5	15	4643580	4643594
scaffold1	(CGG)5	15	4656247	4656261
scaffold1	(G)10	10	4658928	4658937
scaffold1	(TCG)5	15	4659711	4659725
scaffold1	(CAG)7	21	4670879	4670899
scaffold1	(TG)6	12	4675925	4675936
scaffold1	(CT)13	26	4678715	4678740
scaffold1	(CA)6	12	4680007	4680018
scaffold1	(GGC)5	15	4697466	4697480
scaffold1	(GA)6	12	4702649	4702660
scaffold1	(GT)6	12	4703588	4703599
scaffold1	(CAG)11	33	4704559	4704591
scaffold1	(CGG)5	15	4710126	4710140
scaffold1	(CCTCT)8	40	4710767	4710806
scaffold1	(CGA)5	15	4716703	4716717
scaffold1	(TAAA)5	20	4718295	4718314
scaffold1	(G)12	12	4723945	4723956
scaffold1	(ACA)5	15	4724345	4724359
scaffold1	(CTC)6	18	4727360	4727377
scaffold1	(C)10	10	4729737	4729746
scaffold1	(G)11	11	4735623	4735633
scaffold1	(CAA)7	21	4743103	4743123
scaffold1	(C)13	13	4746651	4746663
scaffold1	(CGT)10	30	4753815	4753844
scaffold1	(GTA)6	18	4760143	4760160
scaffold1	(G)11	11	4763476	4763486
scaffold1	(A)10	10	4763722	4763731
scaffold1	(TAA)6	18	4769244	4769261
scaffold1	(CTC)5	15	4774358	4774372
scaffold1	(GTGCT)9	45	4780956	4781000
scaffold1	(CG)7	14	4785349	4785362
scaffold1	(AG)6	12	4785639	4785650
scaffold1	(G)10	10	4788124	4788133
scaffold1	(C)11	11	4801940	4801950
scaffold1	(G)13	13	4806209	4806221
scaffold1	(GA)10(GT)6(GA)6	44	4809028	4809071
scaffold1	(C)10	10	4836344	4836353
scaffold1	(C)14	14	4836704	4836717
scaffold1	(C)13	13	4837165	4837177
scaffold1	(GAC)6	18	4844274	4844291
scaffold1	(GT)16	32	4846858	4846889
scaffold1	(C)10	10	4852257	4852266
scaffold1	(TGC)6	18	4856368	4856385
scaffold1	(CTC)5	15	4859220	4859234
scaffold1	(G)13	13	4861564	4861576
scaffold1	(C)11	11	4871494	4871504
scaffold1	(CAG)6	18	4875591	4875608
scaffold1	(CA)11	22	4876576	4876597
scaffold1	(G)14	14	4878029	4878042
scaffold1	(CGT)7	21	4910245	4910265
scaffold1	(C)10	10	4912000	4912009
scaffold1	(TA)7	14	4923099	4923112
scaffold1	(TAT)8	24	4928975	4928998
scaffold1	(TGCC)6	24	4940647	4940670
scaffold1	(TA)6	12	4945668	4945679
scaffold1	(TA)6	12	4945961	4945972
scaffold1	(TAT)6	18	4946450	4946467
scaffold1	(TA)6	12	4951991	4952002
scaffold1	(TA)6	12	4958548	4958559
scaffold1	(TA)6	12	4961145	4961156
scaffold1	(TTA)6	18	4974658	4974675
scaffold1	(TAT)5	15	4975479	4975493
scaffold1	(G)10	10	4981436	4981445
scaffold1	(AT)6	12	4984288	4984299
scaffold1	(GGC)5	15	4985743	4985757
scaffold1	(T)10	10	4988980	4988989
scaffold1	(TAA)6tatatatagagactgttatagctatttatacgtaaccctaccggcctaatagctagcagc(TA)6	90	4989883	4989972
scaffold1	(TAT)5	15	4994766	4994780
scaffold1	(TAT)6	18	4995103	4995120
scaffold1	(TA)7	14	5000543	5000556
scaffold1	(AT)6	12	5001382	5001393
scaffold1	(TAA)5	15	5009997	5010011
scaffold1	(CT)6	12	5010903	5010914
scaffold1	(TAA)5	15	5014575	5014589
scaffold1	(TAT)6	18	5016081	5016098
scaffold1	(AT)6	12	5028603	5028614
scaffold1	(AT)7	14	5029454	5029467
scaffold1	(G)11	11	5059168	5059178
scaffold1	(TA)6	12	5064396	5064407
scaffold1	(TA)6	12	5072826	5072837
scaffold1	(TAA)7	21	5090109	5090129
scaffold1	(T)10	10	5101530	5101539
scaffold1	(G)10	10	5112278	5112287
scaffold1	(CA)6	12	5115171	5115182
scaffold1	(TG)7	14	5119570	5119583
scaffold1	(TA)6	12	5134897	5134908
scaffold1	(TA)6	12	5135387	5135398
scaffold1	(GACGGC)5	30	5158895	5158924
scaffold1	(TCG)12	36	5160183	5160218
scaffold1	(C)10	10	5197856	5197865
scaffold1	(C)10	10	5198235	5198244
scaffold1	(CT)6tcttctgtccatcgtttctggccggctccggattcaccgtgtttccgctctggcagccgcacagtgca(C)11	91	5200030	5200120
scaffold1	(C)15	15	5203139	5203153
scaffold1	(C)10	10	5204444	5204453
scaffold1	(CCG)5	15	5206483	5206497
scaffold1	(GGC)5	15	5226201	5226215
scaffold1	(G)10	10	5232630	5232639
scaffold1	(GTC)5	15	5233018	5233032
scaffold1	(GACGAA)5	30	5250076	5250105
scaffold1	(G)16	16	5257971	5257986
scaffold1	(GC)6gt(GA)6	26	5262221	5262246
scaffold1	(AG)6attctaagctgggctgggcgaaaagggagaagggctctggcgtt(GGC)5	71	5263268	5263338
scaffold1	(CT)6c(CT)6	25	5263725	5263749
scaffold1	(TCG)6tctccta(C)16	41	5264195	5264235
scaffold1	(GGC)7	21	5274390	5274410
scaffold1	(C)11	11	5287566	5287576
scaffold1	(CGA)6	18	5296802	5296819
scaffold1	(C)10	10	5304427	5304436
scaffold1	(TA)7	14	5314014	5314027
scaffold1	(C)10	10	5320190	5320199
scaffold1	(C)13	13	5320369	5320381
scaffold1	(GCA)5	15	5332300	5332314
scaffold1	(G)11	11	5333707	5333717
scaffold1	(CGA)5	15	5343429	5343443
scaffold1	(AG)10	20	5348533	5348552
scaffold1	(AGGC)6	24	5350769	5350792
scaffold1	(C)12	12	5361510	5361521
scaffold1	(G)10	10	5366528	5366537
scaffold1	(AAG)5	15	5371433	5371447
scaffold1	(GCC)7	21	5372916	5372936
scaffold1	(G)11	11	5373805	5373815
scaffold1	(TG)6	12	5384109	5384120
scaffold1	(TGG)5	15	5390752	5390766
scaffold1	(G)14	14	5411356	5411369
scaffold1	(C)10	10	5418241	5418250
scaffold1	(C)12	12	5433117	5433128
scaffold1	(G)14	14	5439847	5439860
scaffold1	(C)10	10	5458098	5458107
scaffold1	(A)10	10	5467436	5467445
scaffold1	(GAA)8	24	5482627	5482650
scaffold1	(ACTC)5	20	5483982	5484001
scaffold1	(GGC)5(GGT)6	33	5484619	5484651
scaffold1	(CGA)5	15	5486435	5486449
scaffold1	(CGC)8	24	5489440	5489463
scaffold1	(C)11	11	5491362	5491372
scaffold1	(GCC)6	18	5492661	5492678
scaffold1	(CGT)5	15	5570972	5570986
scaffold1	(G)10	10	5572474	5572483
scaffold1	(TA)6	12	5600202	5600213
scaffold1	(G)12	12	5606600	5606611
scaffold1	(GCG)5	15	5617308	5617322
scaffold1	(AGC)5	15	5632303	5632317
scaffold1	(TCG)5	15	5634374	5634388
scaffold1	(TG)9	18	5635753	5635770
scaffold1	(TGG)5	15	5638599	5638613
scaffold1	(TCCA)5	20	5639288	5639307
scaffold1	(TA)6	12	5645679	5645690
scaffold1	(AAG)5	15	5648762	5648776
scaffold1	(TCG)5	15	5654102	5654116
scaffold1	(TAT)7	21	5672556	5672576
scaffold1	(CCG)8	24	5675157	5675180
scaffold1	(G)11	11	5680708	5680718
scaffold1	(G)12	12	5694005	5694016
scaffold1	(G)10	10	5707630	5707639
scaffold1	(GT)7	14	5710223	5710236
scaffold1	(CGC)5	15	5712909	5712923
scaffold1	(C)12	12	5719361	5719372
scaffold1	(G)10	10	5727463	5727472
scaffold1	(CGA)5	15	5745899	5745913
scaffold1	(A)10	10	5749731	5749740
scaffold1	(C)17	17	5760254	5760270
scaffold1	(G)10	10	5767076	5767085
scaffold1	(G)10	10	5780786	5780795
scaffold1	(C)11	11	5784880	5784890
scaffold1	(CGGCCC)5	30	5785368	5785397
scaffold1	(CCCT)5catcttcttcctctacccccccacacatccccatcaccctccggatag(CT)8	84	5799296	5799379
scaffold1	(GCC)5	15	5803161	5803175
scaffold1	(G)11	11	5806737	5806747
scaffold1	(G)10	10	5806868	5806877
scaffold1	(G)12	12	5822475	5822486
scaffold1	(CGT)5	15	5825279	5825293
scaffold1	(GGA)6	18	5825511	5825528
scaffold1	(CGG)6	18	5826393	5826410
scaffold1	(T)13	13	5826763	5826775
scaffold1	(TACA)5	20	5846108	5846127
scaffold1	(CA)8(CT)7	30	5846624	5846653
scaffold1	(C)10ggacctttttttttgt(G)10	36	5847170	5847205
scaffold1	(CGTG)5	20	5847785	5847804
scaffold1	(GCT)12	36	5848264	5848299
scaffold1	(T)11	11	5851410	5851420
scaffold1	(A)12	12	5863977	5863988
scaffold1	(TA)6	12	5869197	5869208
scaffold1	(CA)11	22	5872422	5872443
scaffold1	(G)11	11	5876289	5876299
scaffold1	(C)11	11	5877229	5877239
scaffold1	(C)12	12	5878158	5878169
scaffold1	(C)15	15	5878817	5878831
scaffold1	(T)10	10	5882367	5882376
scaffold1	(CTC)8	24	5893054	5893077
scaffold1	(ACG)5	15	5900962	5900976
scaffold1	(GGTT)5	20	5904643	5904662
scaffold1	(GA)6	12	5909732	5909743
scaffold1	(AT)6	12	5914850	5914861
scaffold1	(C)10	10	5918752	5918761
scaffold1	(C)10	10	5936925	5936934
scaffold1	(AGC)5ggtgagaggtctgctgagcgagcgctcgtggcgtcgtcgtcgtggtggtgggggtgatagtggtggggga(AG)7	99	5942441	5942539
scaffold1	(G)10ttatgtatgcgggagtagtagtagtagcaagtagtc(AGT)5	61	5942713	5942773
scaffold1	(CGG)5	15	5943745	5943759
scaffold1	(C)10	10	5944663	5944672
scaffold1	(CGG)5	15	5955485	5955499
scaffold1	(G)11tatgaatgggtgggcgacggcagatgtcaagggagagagagagcgcgcgcgtgcgagaaagacaagagagtgaggagggagaaagtg(GA)7	112	5959682	5959793
scaffold1	(GA)14	28	5960202	5960229
scaffold1	(TC)7	14	5961090	5961103
scaffold1	(CGG)5	15	5969791	5969805
scaffold1	(CTG)6	18	5973889	5973906
scaffold1	(C)13	13	5979532	5979544
scaffold1	(CGT)5	15	5983144	5983158
scaffold1	(CTT)5	15	5983274	5983288
scaffold1	(C)10	10	5988550	5988559
scaffold1	(A)10	10	6011911	6011920
scaffold1	(TAA)5	15	6012427	6012441
scaffold1	(CA)8	16	6017111	6017126
scaffold1	(GA)7	14	6029610	6029623
scaffold1	(G)10	10	6029799	6029808
scaffold1	(GCA)12	36	6040542	6040577
scaffold1	(TGC)9	27	6047070	6047096
scaffold1	(A)10	10	6071328	6071337
scaffold1	(TG)12	24	6080690	6080713
scaffold1	(GCCT)8	32	6084516	6084547
scaffold1	(G)10	10	6087697	6087706
scaffold1	(C)16	16	6088494	6088509
scaffold1	(C)10	10	6102696	6102705
scaffold1	(CCGCAG)7	42	6113729	6113770
scaffold1	(C)10	10	6120551	6120560
scaffold1	(C)12	12	6124369	6124380
scaffold1	(CCG)5	15	6132359	6132373
scaffold1	(GA)8	16	6133992	6134007
scaffold1	(CGG)6	18	6155624	6155641
scaffold1	(G)11	11	6157288	6157298
scaffold1	(TCTTCC)6	36	6164395	6164430
scaffold1	(CAA)7	21	6165110	6165130
scaffold1	(GTAT)5	20	6171700	6171719
scaffold1	(TCG)6tcttcgtct(TCG)11	60	6174303	6174362
scaffold1	(TGCC)5	20	6223068	6223087
scaffold1	(TA)6	12	6257390	6257401
scaffold1	(ATA)5	15	6278427	6278441
scaffold1	(CG)6	12	6280081	6280092
scaffold1	(TAA)9	27	6312045	6312071
scaffold1	(TA)10	20	6339182	6339201
scaffold1	(TA)6	12	6346773	6346784
scaffold1	(CCG)5	15	6379277	6379291
scaffold1	(AT)6	12	6463847	6463858
scaffold1	(TA)6	12	6494200	6494211
scaffold1	(TA)6	12	6502128	6502139
scaffold1	(TAT)5	15	6513535	6513549
scaffold1	(G)10	10	6517409	6517418
scaffold1	(C)13	13	6521151	6521163
scaffold1	(TAA)5	15	6525509	6525523
scaffold1	(TA)6	12	6536926	6536937
scaffold1	(C)15	15	6545299	6545313
scaffold1	(TAA)6	18	6552277	6552294
scaffold1	(G)11	11	6561400	6561410
scaffold1	(TAT)5	15	6596626	6596640
scaffold1	(ATT)5	15	6602119	6602133
scaffold1	(TAT)5	15	6627822	6627836
scaffold1	(G)11	11	6631694	6631704
scaffold1	(TA)7	14	6635541	6635554
scaffold1	(TA)7	14	6643979	6643992
scaffold1	(G)13	13	6676268	6676280
scaffold1	(TA)6	12	6698739	6698750
scaffold1	(C)11	11	6719803	6719813
scaffold1	(ATA)5	15	6729807	6729821
scaffold1	(TA)6	12	6757928	6757939
scaffold1	(T)15	15	6760267	6760281
scaffold1	(ATT)6	18	6765079	6765096
scaffold1	(ACG)10	30	6768115	6768144
scaffold1	(ACG)10	30	6768577	6768606
scaffold1	(C)14	14	6769385	6769398
scaffold1	(TCG)9	27	6797148	6797174
scaffold1	(TCG)9	27	6797502	6797528
scaffold1	(AT)6	12	6843062	6843073
scaffold1	(TA)6	12	6908433	6908444
scaffold1	(C)17	17	6923753	6923769
scaffold1	(G)11	11	6938535	6938545
scaffold1	(AGA)5	15	7025267	7025281
scaffold1	(GC)6	12	7037187	7037198
scaffold1	(CTT)5	15	7039078	7039092
scaffold1	(TA)6	12	7054244	7054255
scaffold1	(AT)6	12	7105328	7105339
scaffold1	(A)10	10	7119207	7119216
scaffold1	(AGC)5	15	7127260	7127274
scaffold1	(TGC)6tgtcgctgctgcatttgctgccggtgtttctgttgatggtgttgctgttgctgttcgaggtggcgg(TGC)8	108	7153927	7154034
scaffold1	(G)12	12	7154482	7154493
scaffold1	(C)10	10	7180968	7180977
scaffold1	(CGG)5	15	7182530	7182544
scaffold1	(CGGCA)5	25	7184370	7184394
scaffold1	(TA)6	12	7248025	7248036
scaffold1	(TA)6	12	7261779	7261790
scaffold1	(A)10	10	7302452	7302461
scaffold1	(TAT)5	15	7304731	7304745
scaffold1	(TA)6	12	7317917	7317928
scaffold1	(CGA)10	30	7378785	7378814
scaffold1	(TCGCCG)5	30	7380071	7380100
scaffold1	(TA)6	12	7384463	7384474
scaffold1	(T)10	10	7403426	7403435
scaffold1	(C)11	11	7462386	7462396
scaffold1	(TAA)9	27	7466759	7466785
scaffold1	(TTC)5	15	7489570	7489584
scaffold1	(TA)6	12	7514414	7514425
scaffold1	(A)11	11	7516515	7516525
scaffold1	(GTGCC)9	45	7519254	7519298
scaffold1	(G)11	11	7523661	7523671
scaffold1	(C)11	11	7527476	7527486
scaffold1	(G)13	13	7530370	7530382
scaffold1	(ATA)5	15	7534722	7534736
scaffold1	(GTC)5	15	7570047	7570061
scaffold1	(GTC)5	15	7570336	7570350
scaffold1	(TA)6	12	7583958	7583969
scaffold1	(TA)6	12	7627972	7627983
scaffold1	(C)15	15	7676921	7676935
scaffold1	(TA)6	12	7682793	7682804
scaffold1	(TA)6	12	7685930	7685941
scaffold1	(G)15	15	7692478	7692492
scaffold1	(TA)7catagatatatagttcgtataaatatatatacataggtatgtactt(TA)13	86	7696276	7696361
scaffold1	(TA)6	12	7706436	7706447
scaffold1	(TA)6	12	7736350	7736361
scaffold1	(TA)6	12	7736724	7736735
scaffold1	(AT)6	12	7765749	7765760
scaffold1	(AT)6	12	7783134	7783145
scaffold1	(GAC)5	15	7848311	7848325
scaffold1	(GTC)6	18	7849338	7849355
scaffold1	(CGT)6	18	7849739	7849756
scaffold1	(TA)6	12	7851470	7851481
scaffold1	(TA)6	12	7861372	7861383
scaffold1	(TA)6	12	7874717	7874728
scaffold1	(G)13a(G)10	24	7879854	7879877
scaffold1	(CCG)5	15	7898343	7898357
scaffold1	(TA)6	12	7929042	7929053
scaffold1	(A)10	10	7952987	7952996
scaffold1	(G)12	12	7973329	7973340
scaffold1	(ACT)5	15	7973475	7973489
scaffold1	(TA)6	12	7979278	7979289
scaffold1	(ATT)5	15	7981074	7981088
scaffold1	(TA)6	12	7998872	7998883
scaffold1	(TA)6	12	8027572	8027583
scaffold1	(T)10	10	8060236	8060245
scaffold1	(ACT)6	18	8071443	8071460
scaffold1	(AT)6	12	8123052	8123063
scaffold1	(AT)6	12	8123442	8123453
scaffold1	(AC)6	12	8128409	8128420
scaffold1	(C)11	11	8147913	8147923
scaffold1	(TA)6	12	8158272	8158283
scaffold1	(TA)6	12	8170675	8170686
scaffold1	(TA)7	14	8184876	8184889
scaffold1	(C)14	14	8224299	8224312
scaffold1	(TAA)5	15	8236574	8236588
scaffold1	(A)10	10	8256464	8256473
scaffold1	(TAT)5	15	8271064	8271078
scaffold1	(TA)7	14	8275074	8275087
scaffold1	(A)13	13	8277988	8278000
scaffold1	(A)20	20	8278558	8278577
scaffold1	(GCT)5	15	8283092	8283106
scaffold1	(ATT)5	15	8311824	8311838
scaffold1	(C)12	12	8331101	8331112
scaffold1	(TA)8	16	8351033	8351048
scaffold1	(ATT)5	15	8367487	8367501
scaffold1	(TA)6	12	8372885	8372896
scaffold1	(GAC)5	15	8393547	8393561
scaffold1	(TA)6	12	8412370	8412381
scaffold1	(GC)6	12	8482325	8482336
scaffold1	(C)11	11	8490717	8490727
scaffold1	(AGA)5	15	8506819	8506833
scaffold1	(GTCGCC)5	30	8523591	8523620
scaffold1	(TA)6	12	8537692	8537703
scaffold1	(GTA)6	18	8635890	8635907
scaffold1	(GTA)6	18	8636409	8636426
scaffold1	(G)14	14	8649565	8649578
scaffold1	(G)10	10	8663145	8663154
scaffold1	(TAT)5	15	8706226	8706240
scaffold1	(C)11	11	8711856	8711866
scaffold1	(TAA)5	15	8715721	8715735
scaffold1	(G)10	10	8752761	8752770
scaffold1	(TA)6	12	8770449	8770460
scaffold1	(ATT)6	18	8789699	8789716
scaffold1	(G)14	14	8794863	8794876
scaffold1	(A)12	12	8804916	8804927
scaffold1	(G)11	11	8830321	8830331
scaffold1	(TCG)6	18	8844855	8844872
scaffold1	(TA)6	12	8860161	8860172
scaffold1	(GGGA)8	32	8881040	8881071
scaffold1	(TAA)5	15	8895531	8895545
scaffold1	(AT)6	12	8902297	8902308
scaffold1	(C)10	10	8957882	8957891
scaffold1	(TA)6	12	8996305	8996316
scaffold1	(TA)7	14	9004568	9004581
scaffold1	(A)10	10	9025251	9025260
scaffold1	(CGA)6	18	9042297	9042314
scaffold1	(GGC)5	15	9060950	9060964
scaffold1	(AAG)5	15	9087125	9087139
scaffold1	(TA)6	12	9100258	9100269
scaffold1	(C)11	11	9105299	9105309
scaffold1	(A)10	10	9111720	9111729
scaffold1	(C)11	11	9121585	9121595
scaffold1	(TA)6	12	9124026	9124037
scaffold1	(TA)6	12	9124349	9124360
scaffold1	(TA)7	14	9150222	9150235
scaffold1	(G)10	10	9156493	9156502
scaffold1	(TAA)6	18	9174530	9174547
scaffold1	(C)10	10	9187847	9187856
scaffold1	(ATT)6	18	9204601	9204618
scaffold1	(ATT)5	15	9214365	9214379
scaffold1	(CTA)5	15	9236770	9236784
scaffold1	(TA)6	12	9250592	9250603
scaffold1	(CGA)7	21	9253247	9253267
scaffold1	(C)10	10	9254061	9254070
scaffold1	(C)10	10	9320315	9320324
scaffold1	(G)10	10	9340966	9340975
scaffold1	(G)10	10	9341315	9341324
scaffold1	(ATA)5	15	9347290	9347304
scaffold1	(TAT)5	15	9375233	9375247
scaffold1	(G)17	17	9379756	9379772
scaffold1	(G)11	11	9380258	9380268
scaffold1	(ATT)5	15	9403174	9403188
scaffold1	(A)10	10	9418479	9418488
scaffold1	(GTGCC)6	30	9439248	9439277
scaffold1	(TAA)5	15	9467161	9467175
scaffold1	(TA)6	12	9478913	9478924
scaffold1	(CG)6	12	9499391	9499402
scaffold1	(GAA)5	15	9518728	9518742
scaffold1	(TA)6	12	9528442	9528453
scaffold1	(G)18	18	9542134	9542151
scaffold1	(ATA)5	15	9545061	9545075
scaffold1	(TA)6	12	9560683	9560694
scaffold2	(G)10	10	9556	9565
scaffold2	(GCT)5	15	30067	30081
scaffold2	(TGC)8	24	30514	30537
scaffold2	(CGC)5	15	31397	31411
scaffold2	(C)11	11	37238	37248
scaffold2	(C)10	10	47612	47621
scaffold2	(G)13	13	60875	60887
scaffold2	(AG)6	12	62009	62020
scaffold2	(TA)6	12	113352	113363
scaffold2	(ATT)6	18	168522	168539
scaffold2	(TA)6	12	176764	176775
scaffold2	(TA)6	12	181146	181157
scaffold2	(GCG)5	15	199554	199568
scaffold2	(G)16	16	199820	199835
scaffold2	(AC)8	16	200936	200951
scaffold2	(TAA)5	15	272041	272055
scaffold2	(TA)6	12	278139	278150
scaffold2	(TA)6	12	291266	291277
scaffold2	(C)10	10	318916	318925
scaffold2	(CT)6	12	319483	319494
scaffold2	(C)18	18	319906	319923
scaffold2	(G)19	19	347306	347324
scaffold2	(TC)13	26	416069	416094
scaffold2	(G)13	13	418097	418109
scaffold2	(TC)6	12	422601	422612
scaffold2	(GAC)5	15	424945	424959
scaffold2	(CGG)6	18	440034	440051
scaffold2	(GTC)5	15	455102	455116
scaffold2	(CGG)5	15	456358	456372
scaffold2	(GGAC)5	20	456648	456667
scaffold2	(CGA)6	18	466342	466359
scaffold2	(AG)6	12	469578	469589
scaffold2	(G)11	11	472890	472900
scaffold2	(C)11	11	474263	474273
scaffold2	(CAG)7	21	475635	475655
scaffold2	(TG)13(AG)6	38	492268	492305
scaffold2	(CA)6	12	492797	492808
scaffold2	(G)11	11	495652	495662
scaffold2	(GC)6	12	501324	501335
scaffold2	(TA)6	12	514898	514909
scaffold2	(TA)6	12	519331	519342
scaffold2	(A)10	10	535481	535490
scaffold2	(TTA)8	24	542355	542378
scaffold2	(TACA)7	28	554537	554564
scaffold2	(GC)6	12	575794	575805
scaffold2	(A)13	13	584942	584954
scaffold2	(TCG)5	15	586095	586109
scaffold2	(C)13	13	592736	592748
scaffold2	(C)10	10	597654	597663
scaffold2	(TACA)6	24	605907	605930
scaffold2	(TCC)5tctccgtcccctcggccgccc(CCG)5	51	610261	610311
scaffold2	(C)10	10	623474	623483
scaffold2	(G)15	15	627048	627062
scaffold2	(GAC)5	15	647000	647014
scaffold2	(GA)16	32	673256	673287
scaffold2	(AC)7	14	673446	673459
scaffold2	(C)11	11	677126	677136
scaffold2	(C)10	10	693965	693974
scaffold2	(TCT)5	15	698499	698513
scaffold2	(CTG)5	15	702842	702856
scaffold2	(TG)7	14	703264	703277
scaffold2	(CGC)6	18	704382	704399
scaffold2	(C)13	13	706031	706043
scaffold2	(TC)7tt(AGC)5	31	710227	710257
scaffold2	(TC)6tt(AGC)5	29	710476	710504
scaffold2	(G)15	15	712640	712654
scaffold2	(CAC)10	30	729546	729575
scaffold2	(C)14	14	743622	743635
scaffold2	(G)12	12	761301	761312
scaffold2	(CGC)5	15	765693	765707
scaffold2	(GAT)5	15	765917	765931
scaffold2	(C)10	10	785063	785072
scaffold2	(C)12	12	795865	795876
scaffold2	(T)10	10	796039	796048
scaffold2	(T)10	10	804162	804171
scaffold2	(GCC)9	27	808069	808095
scaffold2	(TC)7gtccatcgtcaccccgttgtctctcgctggaaacgccctcccaccttctcttccgccgcctcttgccttcct(TTC)5	101	809624	809724
scaffold2	(AG)6	12	818062	818073
scaffold2	(TCC)6	18	818392	818409
scaffold2	(GAC)12	36	821814	821849
scaffold2	(C)17	17	823115	823131
scaffold2	(CGG)8	24	841984	842007
scaffold2	(GC)6	12	842497	842508
scaffold2	(G)13	13	857339	857351
scaffold2	(CGT)5	15	867052	867066
scaffold2	(CCT)7	21	868559	868579
scaffold2	(GAC)5	15	881980	881994
scaffold2	(G)11	11	889033	889043
scaffold2	(GGC)6	18	901398	901415
scaffold2	(TCG)6	18	903520	903537
scaffold2	(G)11	11	904181	904191
scaffold2	(GT)6	12	920081	920092
scaffold2	(T)10	10	943633	943642
scaffold2	(G)13	13	959302	959314
scaffold2	(CT)7	14	965699	965712
scaffold2	(G)11	11	969609	969619
scaffold2	(T)10	10	973565	973574
scaffold2	(T)11	11	973795	973805
scaffold2	(C)15	15	977825	977839
scaffold2	(T)12	12	980173	980184
scaffold2	(G)11	11	986550	986560
scaffold2	(CTC)5	15	998296	998310
scaffold2	(C)24	24	1013503	1013526
scaffold2	(GTA)6	18	1040662	1040679
scaffold2	(CTT)5	15	1065042	1065056
scaffold2	(TA)6	12	1083554	1083565
scaffold2	(ACG)6	18	1095798	1095815
scaffold2	(CT)9	18	1096026	1096043
scaffold2	(CTG)5	15	1096579	1096593
scaffold2	(GCG)5	15	1096928	1096942
scaffold2	(GCT)5	15	1097708	1097722
scaffold2	(AG)9	18	1103393	1103410
scaffold2	(GGCT)5	20	1103707	1103726
scaffold2	(CA)7cccccactcactcacacgccctcctcactcacacacaccctcactgccgacctctttctcactca(CT)6	91	1104259	1104349
scaffold2	(AGGCA)6aggaaccaagggagtaccgcagtagtgggtggtatgtgagaggcgagcgggcaggcat(CAG)5	103	1104556	1104658
scaffold2	(C)16	16	1105531	1105546
scaffold2	(TAC)8	24	1105825	1105848
scaffold2	(TGGC)7	28	1109904	1109931
scaffold2	(G)12	12	1112702	1112713
scaffold2	(TGC)5	15	1113302	1113316
scaffold2	(C)10	10	1113954	1113963
scaffold2	(GCA)5	15	1143184	1143198
scaffold2	(C)10	10	1161922	1161931
scaffold2	(ACG)7	21	1166791	1166811
scaffold2	(G)13	13	1179927	1179939
scaffold2	(CGC)5	15	1180584	1180598
scaffold2	(GA)8	16	1188656	1188671
scaffold2	(CGG)5	15	1191232	1191246
scaffold2	(GGC)5	15	1194405	1194419
scaffold2	(T)10	10	1204286	1204295
scaffold2	(CGA)5	15	1213513	1213527
scaffold2	(TGG)7	21	1214179	1214199
scaffold2	(C)13	13	1214943	1214955
scaffold2	(CATGC)5	25	1215525	1215549
scaffold2	(AT)6	12	1225532	1225543
scaffold2	(TC)6	12	1234908	1234919
scaffold2	(T)11ggtctgctcgctgaactccttttggcccggtcggtgtt(C)11	60	1239733	1239792
scaffold2	(TC)21	42	1240488	1240529
scaffold2	(C)11	11	1248053	1248063
scaffold2	(GA)6	12	1257326	1257337
scaffold2	(CCG)5	15	1257817	1257831
scaffold2	(GAC)6	18	1258867	1258884
scaffold2	(CGA)5(CGC)5	30	1259046	1259075
scaffold2	(G)13	13	1267701	1267713
scaffold2	(G)11	11	1268764	1268774
scaffold2	(G)11	11	1269543	1269553
scaffold2	(G)11	11	1271701	1271711
scaffold2	(C)10	10	1278278	1278287
scaffold2	(AC)7gcgcgcacatgtgccctcccgtctctcgagacacagcttggtaacccccttggcaacccccttggcaaccccttggccatg(C)13	108	1278898	1279005
scaffold2	(G)11	11	1284191	1284201
scaffold2	(CGA)6	18	1293539	1293556
scaffold2	(C)13	13	1293677	1293689
scaffold2	(C)12	12	1295028	1295039
scaffold2	(TA)6	12	1321429	1321440
scaffold2	(TG)6	12	1331720	1331731
scaffold2	(G)10	10	1332114	1332123
scaffold2	(G)12	12	1336192	1336203
scaffold2	(G)15	15	1347057	1347071
scaffold2	(ACG)5	15	1348219	1348233
scaffold2	(AG)7(GA)6	26	1349672	1349697
scaffold2	(C)11	11	1350075	1350085
scaffold2	(CTT)6	18	1350311	1350328
scaffold2	(G)11	11	1351710	1351720
scaffold2	(C)11	11	1353739	1353749
scaffold2	(A)10	10	1354818	1354827
scaffold2	(G)14	14	1354975	1354988
scaffold2	(C)15	15	1358457	1358471
scaffold2	(G)10tgacggagtggaaaaccctgcccggtcaagccgcccgtccatctcttgct(GTC)12cttgtccgtgccgtgccgaggaagcaaacagagggaatcc(A)21	157	1358980	1359136
scaffold2	(CT)6	12	1382551	1382562
scaffold2	(CTG)5	15	1392514	1392528
scaffold2	(T)10	10	1399476	1399485
scaffold2	(AT)6	12	1415649	1415660
scaffold2	(A)10	10	1420001	1420010
scaffold2	(TA)6	12	1441559	1441570
scaffold2	(TA)6	12	1461905	1461916
scaffold2	(ACG)6	18	1476116	1476133
scaffold2	(GA)6	12	1476813	1476824
scaffold2	(G)14	14	1484895	1484908
scaffold2	(CAT)6	18	1494968	1494985
scaffold2	(C)10ggcctctcccgcggcaccactcatggccgctggcgcgcgccaaatccttggccccgtcgacttttcc(CT)7	91	1495608	1495698
scaffold2	(CGC)6	18	1510318	1510335
scaffold2	(TGG)9ctgctcccgcga(TG)13	65	1513572	1513636
scaffold2	(CAC)11cattttccgccagcagcagtagcagcagcagcg(GCATCA)5	96	1533522	1533617
scaffold2	(ACC)6	18	1556530	1556547
scaffold2	(G)10	10	1567364	1567373
scaffold2	(ATT)5	15	1580838	1580852
scaffold2	(ATT)6	18	1585117	1585134
scaffold2	(TA)6	12	1594627	1594638
scaffold2	(C)10	10	1628566	1628575
scaffold2	(C)12ggctcaagcccggaaaaaaaaacttgagaaggaaaggtcgcgaatcttcgagcattct(A)10	80	1629892	1629971
scaffold2	(TA)11	22	1640953	1640974
scaffold2	(CGG)5	15	1665739	1665753
scaffold2	(TCG)5	15	1667127	1667141
scaffold2	(TATG)6	24	1696615	1696638
scaffold2	(TC)7	14	1698033	1698046
scaffold2	(C)12	12	1698671	1698682
scaffold2	(CGTCGG)5	30	1698827	1698856
scaffold2	(CGT)8	24	1704058	1704081
scaffold2	(G)10	10	1707234	1707243
scaffold2	(CGG)6	18	1715789	1715806
scaffold2	(CCG)5	15	1716918	1716932
scaffold2	(GAGGAT)7	42	1722097	1722138
scaffold2	(GAC)7	21	1726199	1726219
scaffold2	(C)10	10	1745306	1745315
scaffold2	(G)10	10	1752067	1752076
scaffold2	(C)10	10	1755060	1755069
scaffold2	(AG)8	16	1774592	1774607
scaffold2	(TGCT)5	20	1774722	1774741
scaffold2	(CG)7	14	1774965	1774978
scaffold2	(C)11	11	1776284	1776294
scaffold2	(T)11	11	1777555	1777565
scaffold2	(T)10	10	1785626	1785635
scaffold2	(T)10	10	1786803	1786812
scaffold2	(GAG)7	21	1790638	1790658
scaffold2	(A)10	10	1804397	1804406
scaffold2	(C)12	12	1810505	1810516
scaffold2	(C)13	13	1819158	1819170
scaffold2	(CAC)5ggccatcaccaccaccacgg(CCA)6	53	1820484	1820536
scaffold2	(C)11	11	1825123	1825133
scaffold2	(G)11	11	1831103	1831113
scaffold2	(TA)6	12	1836985	1836996
scaffold2	(CGCCA)5	25	1838194	1838218
scaffold2	(AGC)5	15	1839764	1839778
scaffold2	(GA)6	12	1840313	1840324
scaffold2	(G)11	11	1845041	1845051
scaffold2	(CGG)8	24	1853066	1853089
scaffold2	(CGA)8	24	1855996	1856019
scaffold2	(CT)6	12	1858739	1858750
scaffold2	(CGC)5	15	1872155	1872169
scaffold2	(G)12	12	1877544	1877555
scaffold2	(AGA)7	21	1878657	1878677
scaffold2	(GC)6	12	1886587	1886598
scaffold2	(TGC)5	15	1891857	1891871
scaffold2	(TGC)7	21	1893441	1893461
scaffold2	(CCG)6	18	1895054	1895071
scaffold2	(GGC)8	24	1904627	1904650
scaffold2	(GCA)5	15	1914259	1914273
scaffold2	(G)10	10	1915836	1915845
scaffold2	(TCG)5	15	1916046	1916060
scaffold2	(GGC)5	15	1926597	1926611
scaffold2	(GAC)5	15	1939383	1939397
scaffold2	(C)14	14	1939982	1939995
scaffold2	(G)13	13	1941401	1941413
scaffold2	(TGA)6	18	1943848	1943865
scaffold2	(TG)6	12	1944370	1944381
scaffold2	(TA)7	14	1950885	1950898
scaffold2	(G)10	10	1953667	1953676
scaffold2	(TTA)5	15	1961536	1961550
scaffold2	(ATA)5	15	1963250	1963264
scaffold2	(TAA)6	18	1969793	1969810
scaffold2	(C)11	11	1979619	1979629
scaffold2	(TCG)5	15	1989642	1989656
scaffold2	(G)10	10	2009089	2009098
scaffold2	(CTCA)10	40	2018560	2018599
scaffold2	(A)10	10	2027797	2027806
scaffold2	(C)11	11	2039103	2039113
scaffold2	(CGG)5	15	2049042	2049056
scaffold2	(A)10	10	2059100	2059109
scaffold2	(CA)6	12	2065490	2065501
scaffold2	(G)19	19	2068011	2068029
scaffold2	(CTC)5	15	2075173	2075187
scaffold2	(GCT)8	24	2083629	2083652
scaffold2	(GC)6	12	2100844	2100855
scaffold2	(ACG)8	24	2125625	2125648
scaffold2	(GCC)5	15	2129529	2129543
scaffold2	(C)10	10	2147048	2147057
scaffold2	(GA)6	12	2153648	2153659
scaffold2	(G)13	13	2158759	2158771
scaffold2	(G)13	13	2160568	2160580
scaffold2	(TAC)5	15	2162996	2163010
scaffold2	(CGA)7	21	2165499	2165519
scaffold2	(GGC)5	15	2173790	2173804
scaffold2	(TAC)5	15	2217712	2217726
scaffold2	(A)11	11	2226790	2226800
scaffold2	(AGC)6	18	2230985	2231002
scaffold2	(GGC)5	15	2236009	2236023
scaffold2	(C)14	14	2236757	2236770
scaffold2	(GA)7t(AG)6	27	2240360	2240386
scaffold2	(C)10	10	2265895	2265904
scaffold2	(TG)6	12	2275656	2275667
scaffold2	(CCT)6	18	2297694	2297711
scaffold2	(C)12	12	2313050	2313061
scaffold2	(C)10a(C)12	23	2325718	2325740
scaffold2	(CAG)5	15	2326614	2326628
scaffold2	(GGC)5	15	2328213	2328227
scaffold2	(CGG)5	15	2329088	2329102
scaffold2	(ACG)6	18	2329352	2329369
scaffold2	(C)15	15	2340339	2340353
scaffold2	(TCC)5	15	2355223	2355237
scaffold2	(GCT)10	30	2360489	2360518
scaffold2	(C)10	10	2361327	2361336
scaffold2	(G)11tacgctgttcaagataacagacgagacgggcttgcctcgtatttggagactagtagacca(G)12	83	2362085	2362167
scaffold2	(C)10gagttgccaactccaaacttcctttgatcctcaccccca(TC)9	67	2368526	2368592
scaffold2	(G)14	14	2372794	2372807
scaffold2	(GAC)7	21	2432531	2432551
scaffold2	(GGC)5gtcggcatcgtcatggttgccctgctggcgctgttct(TGC)7	73	2436468	2436540
scaffold2	(G)10	10	2436724	2436733
scaffold2	(TA)6	12	2486576	2486587
scaffold2	(TA)7	14	2514855	2514868
scaffold2	(TA)7	14	2537669	2537682
scaffold2	(TA)6	12	2599236	2599247
scaffold2	(TA)6	12	2611357	2611368
scaffold2	(GTGCC)5	25	2648288	2648312
scaffold2	(TA)6	12	2659690	2659701
scaffold2	(TA)6	12	2661057	2661068
scaffold2	(TA)6	12	2673161	2673172
scaffold2	(CAG)5	15	2711090	2711104
scaffold2	(AT)6	12	2716931	2716942
scaffold2	(TA)6	12	2744530	2744541
scaffold2	(TA)6	12	2760826	2760837
scaffold2	(C)10	10	2789980	2789989
scaffold2	(AGA)5	15	2841577	2841591
scaffold2	(GC)6	12	2896791	2896802
scaffold2	(TA)6	12	2917336	2917347
scaffold2	(TAT)5	15	2917868	2917882
scaffold2	(C)10	10	2920158	2920167
scaffold2	(TA)7	14	2922566	2922579
scaffold2	(TA)6	12	2926524	2926535
scaffold2	(C)14	14	2949948	2949961
scaffold2	(ATA)5	15	2980343	2980357
scaffold2	(A)10	10	2992902	2992911
scaffold2	(A)10	10	2993668	2993677
scaffold2	(TAT)5	15	2995552	2995566
scaffold2	(TA)6	12	3029857	3029868
scaffold2	(TA)6	12	3030266	3030277
scaffold2	(TAA)6	18	3036802	3036819
scaffold2	(AT)6	12	3040777	3040788
scaffold2	(G)16	16	3044854	3044869
scaffold2	(TAA)5	15	3048354	3048368
scaffold2	(TA)8	16	3079847	3079862
scaffold2	(G)11	11	3096068	3096078
scaffold2	(C)10	10	3112352	3112361
scaffold2	(C)11	11	3112686	3112696
scaffold2	(G)14	14	3122153	3122166
scaffold2	(G)13	13	3122474	3122486
scaffold2	(C)18	18	3157262	3157279
scaffold2	(C)15	15	3159616	3159630
scaffold2	(AT)6	12	3162931	3162942
scaffold2	(G)12	12	3168483	3168494
scaffold2	(TC)6	12	3190993	3191004
scaffold2	(TAA)5	15	3196070	3196084
scaffold2	(G)11	11	3208394	3208404
scaffold2	(TA)6	12	3209881	3209892
scaffold2	(TA)6	12	3229437	3229448
scaffold2	(ATT)5	15	3250317	3250331
scaffold2	(C)10	10	3262999	3263008
scaffold2	(TA)6	12	3265895	3265906
scaffold2	(C)10	10	3290810	3290819
scaffold2	(T)10	10	3334835	3334844
scaffold2	(C)15	15	3350816	3350830
scaffold2	(TAA)5	15	3355073	3355087
scaffold2	(C)11	11	3381995	3382005
scaffold2	(TA)6	12	3393781	3393792
scaffold2	(TAA)5	15	3394143	3394157
scaffold2	(T)10	10	3409431	3409440
scaffold2	(CAG)7	21	3421631	3421651
scaffold2	(A)10	10	3442801	3442810
scaffold2	(ATT)5	15	3457615	3457629
scaffold2	(G)11	11	3486924	3486934
scaffold2	(TAA)6	18	3537633	3537650
scaffold2	(TA)6	12	3551761	3551772
scaffold2	(ATT)5	15	3567980	3567994
scaffold2	(ATT)5	15	3574182	3574196
scaffold2	(CTT)5	15	3598382	3598396
scaffold2	(AT)9	18	3657037	3657054
scaffold2	(TAA)6	18	3661564	3661581
scaffold2	(ATT)6	18	3673449	3673466
scaffold2	(ATA)5	15	3731673	3731687
scaffold2	(CCG)9	27	3818749	3818775
scaffold2	(C)10	10	3853994	3854003
scaffold2	(CTT)5	15	3871324	3871338
scaffold2	(GTCGCC)7	42	3918013	3918054
scaffold2	(C)11	11	3939969	3939979
scaffold2	(C)15	15	3985390	3985404
scaffold2	(TCG)5	15	3993092	3993106
scaffold2	(TTA)5	15	4034850	4034864
scaffold2	(TAT)5	15	4039226	4039240
scaffold2	(ATA)5	15	4054018	4054032
scaffold2	(AT)6	12	4071155	4071166
scaffold2	(CTT)5	15	4091773	4091787
scaffold2	(GAA)5	15	4104006	4104020
scaffold2	(TA)6	12	4108847	4108858
scaffold2	(AT)6	12	4148863	4148874
scaffold2	(TAA)5	15	4149114	4149128
scaffold2	(TA)6	12	4150295	4150306
scaffold2	(TA)8	16	4167616	4167631
scaffold2	(G)12	12	4177660	4177671
scaffold2	(T)10	10	4214381	4214390
scaffold2	(TAT)6	18	4232409	4232426
scaffold2	(ATA)6	18	4240945	4240962
scaffold2	(C)10	10	4298430	4298439
scaffold2	(TA)6	12	4299842	4299853
scaffold2	(GAC)5	15	4303365	4303379
scaffold2	(GAC)5	15	4304622	4304636
scaffold2	(TA)6	12	4319777	4319788
scaffold2	(TA)7	14	4370561	4370574
scaffold2	(TA)7	14	4395704	4395717
scaffold2	(ATT)5	15	4401632	4401646
scaffold2	(TA)6	12	4447351	4447362
scaffold2	(TC)6	12	4479685	4479696
scaffold2	(ATA)5	15	4485695	4485709
scaffold2	(ATT)6	18	4494919	4494936
scaffold2	(G)12	12	4505657	4505668
scaffold2	(TA)6	12	4567572	4567583
scaffold2	(G)14	14	4569348	4569361
scaffold2	(G)10	10	4576822	4576831
scaffold2	(TCG)17	51	4577625	4577675
scaffold2	(A)10	10	4584153	4584162
scaffold2	(C)12	12	4597203	4597214
scaffold2	(TAA)5	15	4601134	4601148
scaffold2	(C)13	13	4635055	4635067
scaffold2	(TAA)5ttccgacaattagttaagt(TA)6	46	4638923	4638968
scaffold2	(TAT)6	18	4646485	4646502
scaffold2	(G)13	13	4650361	4650373
scaffold2	(CTT)5	15	4665167	4665181
scaffold2	(C)14	14	4672010	4672023
scaffold2	(T)10	10	4676055	4676064
scaffold2	(TA)6	12	4692316	4692327
scaffold2	(TA)6	12	4736607	4736618
scaffold2	(C)14	14	4743788	4743801
scaffold2	(TAA)8	24	4748686	4748709
scaffold2	(TA)6	12	4791679	4791690
scaffold2	(TTA)6	18	4792084	4792101
scaffold2	(G)14	14	4795959	4795972
scaffold2	(A)13	13	4842036	4842048
scaffold2	(C)10	10	4845247	4845256
scaffold2	(A)11	11	4845784	4845794
scaffold2	(TA)6tccgcctcgacttagttaatataatagagtagatagagtaattatataagtgccctttatataggtgtagaaattatctata(ATT)5	109	4854397	4854505
scaffold2	(AT)10	20	4854856	4854875
scaffold2	(TA)6	12	4857452	4857463
scaffold2	(T)16	16	4867893	4867908
scaffold2	(T)14	14	4868287	4868300
scaffold2	(TA)6	12	4871694	4871705
scaffold2	(A)17	17	4871881	4871897
scaffold2	(TA)6	12	4872639	4872650
scaffold2	(A)18	18	4872826	4872843
scaffold2	(T)16	16	4880172	4880187
scaffold2	(A)13	13	4896140	4896152
scaffold2	(AGA)5	15	4897927	4897941
scaffold2	(A)10	10	4905878	4905887
scaffold2	(G)10	10	4912090	4912099
scaffold2	(TAT)6	18	4916623	4916640
scaffold2	(T)10	10	4921656	4921665
scaffold2	(ATT)7	21	4922743	4922763
scaffold2	(T)12	12	4923441	4923452
scaffold2	(G)14	14	4926308	4926321
scaffold2	(AT)8	16	4940834	4940849
scaffold2	(A)10	10	4945164	4945173
scaffold2	(ATT)5	15	4975267	4975281
scaffold2	(ATT)5	15	4989569	4989583
scaffold2	(CGGCA)6	30	4993859	4993888
scaffold2	(CGGCA)6	30	4994218	4994247
scaffold2	(CGC)5	15	5017434	5017448
scaffold2	(G)13	13	5018807	5018819
scaffold2	(CA)6	12	5030777	5030788
scaffold2	(G)15	15	5036713	5036727
scaffold2	(C)15	15	5037114	5037128
scaffold2	(C)10	10	5049074	5049083
scaffold2	(CGC)5	15	5061364	5061378
scaffold2	(AT)7	14	5065865	5065878
scaffold2	(C)12	12	5078548	5078559
scaffold2	(TCG)5	15	5109503	5109517
scaffold2	(G)11	11	5135126	5135136
scaffold2	(G)11	11	5136080	5136090
scaffold2	(A)10	10	5143556	5143565
scaffold2	(C)10	10	5146208	5146217
scaffold2	(CGC)5	15	5156389	5156403
scaffold2	(TC)7	14	5170431	5170444
scaffold2	(CT)7	14	5173140	5173153
scaffold2	(GTC)5	15	5208957	5208971
scaffold2	(AG)8	16	5210718	5210733
scaffold2	(AAC)5	15	5227888	5227902
scaffold2	(ACG)8	24	5228409	5228432
scaffold2	(C)11	11	5229581	5229591
scaffold2	(CAC)8	24	5231224	5231247
scaffold2	(C)15	15	5231401	5231415
scaffold2	(CCG)6	18	5231538	5231555
scaffold2	(A)10	10	5232421	5232430
scaffold2	(CGA)5	15	5233189	5233203
scaffold2	(CGT)5	15	5233720	5233734
scaffold2	(GCG)6	18	5234531	5234548
scaffold2	(G)16	16	5238829	5238844
scaffold2	(TC)7ttaattttgccctctctttaatctctctcttaatctttcc(CT)11(TC)6	88	5245964	5246051
scaffold2	(TGT)5	15	5246185	5246199
scaffold2	(AG)6gcagggcaaaggtcgaaaccgggccatgaccgagtggcttgctcatacgcacacacggcagccgtgcacacgcgtaagataaacacatc(CA)9	119	5247151	5247269
scaffold2	(A)10	10	5249664	5249673
scaffold2	(ATGT)7	28	5250992	5251019
scaffold2	(C)12	12	5253052	5253063
scaffold2	(TGC)6	18	5256582	5256599
scaffold2	(TAA)6	18	5268154	5268171
scaffold2	(ATT)7	21	5270698	5270718
scaffold2	(C)15	15	5273661	5273675
scaffold2	(TA)7	14	5275861	5275874
scaffold2	(TAA)6	18	5276225	5276242
scaffold2	(CTT)5	15	5290619	5290633
scaffold2	(TAT)5	15	5305194	5305208
scaffold2	(TA)6	12	5334642	5334653
scaffold2	(TA)6	12	5349702	5349713
scaffold2	(TA)6	12	5353515	5353526
scaffold2	(ATA)6	18	5353976	5353993
scaffold2	(TAT)5	15	5357153	5357167
scaffold2	(ATT)6	18	5444873	5444890
scaffold2	(TAT)5	15	5451943	5451957
scaffold2	(TA)6	12	5458197	5458208
scaffold2	(AT)6	12	5470955	5470966
scaffold2	(C)14	14	5475364	5475377
scaffold2	(TA)6	12	5487647	5487658
scaffold2	(ATT)5	15	5514117	5514131
scaffold2	(C)10	10	5519387	5519396
scaffold2	(G)11	11	5521117	5521127
scaffold2	(AAG)5	15	5540823	5540837
scaffold2	(G)10	10	5590328	5590337
scaffold2	(G)11	11	5617623	5617633
scaffold2	(TA)7	14	5621824	5621837
scaffold2	(ACGGCG)6	36	5625814	5625849
scaffold2	(AC)6	12	5627284	5627295
scaffold2	(CGA)8	24	5653050	5653073
scaffold2	(C)10	10	5653183	5653192
scaffold2	(C)10	10	5653863	5653872
scaffold2	(TCG)6	18	5709114	5709131
scaffold2	(A)10	10	5769204	5769213
scaffold2	(TA)6	12	5772431	5772442
scaffold2	(G)11	11	5803271	5803281
scaffold2	(GGC)7	21	5805354	5805374
scaffold2	(C)10	10	5811473	5811482
scaffold2	(TA)6	12	5832806	5832817
scaffold2	(CTT)5	15	5884142	5884156
scaffold2	(TAT)6	18	5895325	5895342
scaffold2	(TA)7	14	5943528	5943541
scaffold2	(TAA)6	18	5950526	5950543
scaffold2	(CGG)9(CTG)5	42	5950913	5950954
scaffold2	(TA)6	12	5997940	5997951
scaffold2	(ATA)5	15	6004819	6004833
scaffold2	(TA)6	12	6021183	6021194
scaffold2	(ACG)6	18	6037575	6037592
scaffold2	(TA)6	12	6068018	6068029
scaffold2	(TCT)5	15	6077620	6077634
scaffold2	(TA)6	12	6089798	6089809
scaffold2	(G)11	11	6126888	6126898
scaffold2	(G)10	10	6127752	6127761
scaffold2	(TA)7	14	6155820	6155833
scaffold2	(TA)6	12	6165199	6165210
scaffold2	(TA)6	12	6218931	6218942
scaffold2	(A)10	10	6241056	6241065
scaffold2	(C)15	15	6242532	6242546
scaffold2	(C)16	16	6242931	6242946
scaffold2	(TAA)6	18	6246801	6246818
scaffold2	(TAT)5	15	6287891	6287905
scaffold2	(TA)6	12	6327481	6327492
scaffold2	(CCG)6	18	6344024	6344041
scaffold2	(TA)6	12	6369899	6369910
scaffold2	(TA)6	12	6390079	6390090
scaffold2	(TA)6	12	6426247	6426258
scaffold2	(TA)6	12	6464757	6464768
scaffold2	(GTC)8	24	6478295	6478318
scaffold2	(C)10	10	6544553	6544562
scaffold2	(TA)6	12	6560394	6560405
scaffold2	(T)10	10	6562808	6562817
scaffold2	(TA)6	12	6605800	6605811
scaffold2	(G)10	10	6625472	6625481
scaffold2	(TAT)5	15	6640939	6640953
scaffold2	(T)10	10	6733529	6733538
scaffold2	(ATT)6	18	6746432	6746449
scaffold2	(TA)6	12	6757935	6757946
scaffold2	(G)12	12	6762997	6763008
scaffold2	(GCT)5	15	6766650	6766664
scaffold2	(A)10	10	6786976	6786985
scaffold2	(TA)6	12	6804328	6804339
scaffold2	(G)10	10	6833038	6833047
scaffold3	(TA)6	12	66794	66805
scaffold3	(TA)6	12	95767	95778
scaffold3	(C)12	12	114621	114632
scaffold3	(AGA)5	15	118812	118826
scaffold3	(TA)6	12	155387	155398
scaffold3	(ATT)5	15	198168	198182
scaffold3	(TA)7	14	223860	223873
scaffold3	(ACG)7	21	239161	239181
scaffold3	(ATT)5	15	253268	253282
scaffold3	(A)10	10	264577	264586
scaffold3	(GTC)5	15	279932	279946
scaffold3	(TA)6	12	282910	282921
scaffold3	(TG)8	16	311546	311561
scaffold3	(C)12	12	316416	316427
scaffold3	(C)10	10	316753	316762
scaffold3	(GTGCC)9gaa(TGCCG)7	83	328567	328649
scaffold3	(AT)7acggcttgctt(TA)6	37	330472	330508
scaffold3	(GCC)5	15	343028	343042
scaffold3	(TCG)5tta(TCG)5	33	373110	373142
scaffold3	(ATA)5	15	400426	400440
scaffold3	(G)10	10	408114	408123
scaffold3	(G)13	13	408580	408592
scaffold3	(GC)6	12	439100	439111
scaffold3	(TA)6	12	484338	484349
scaffold3	(TA)6	12	500548	500559
scaffold3	(CCG)7	21	502275	502295
scaffold3	(GCT)8	24	530993	531016
scaffold3	(TG)7	14	551717	551730
scaffold3	(TA)6	12	587010	587021
scaffold3	(GCC)5	15	592103	592117
scaffold3	(TA)6	12	642433	642444
scaffold3	(G)10	10	667343	667352
scaffold3	(CCG)5	15	669925	669939
scaffold3	(TA)6	12	723899	723910
scaffold3	(T)10	10	778061	778070
scaffold3	(TA)6	12	869357	869368
scaffold3	(CGAGGG)5	30	875925	875954
scaffold3	(GTC)5	15	892262	892276
scaffold3	(GC)6	12	893601	893612
scaffold3	(TA)6	12	897649	897660
scaffold3	(TA)6	12	897944	897955
scaffold3	(T)10	10	924554	924563
scaffold3	(ATA)5	15	939533	939547
scaffold3	(TA)7	14	958414	958427
scaffold3	(A)13	13	966352	966364
scaffold3	(AAG)5	15	979604	979618
scaffold3	(TAA)5	15	1011257	1011271
scaffold3	(TA)6	12	1041312	1041323
scaffold3	(G)11	11	1042974	1042984
scaffold3	(TAA)6	18	1062772	1062789
scaffold3	(TA)6	12	1118667	1118678
scaffold3	(TA)6	12	1118935	1118946
scaffold3	(ATCGTT)5	30	1148706	1148735
scaffold3	(TA)6	12	1183921	1183932
scaffold3	(TA)6	12	1201785	1201796
scaffold3	(AGT)5	15	1217122	1217136
scaffold3	(GC)6	12	1220523	1220534
scaffold3	(G)10	10	1276262	1276271
scaffold3	(TAT)5	15	1311035	1311049
scaffold3	(TA)6	12	1371832	1371843
scaffold3	(ATT)5	15	1378025	1378039
scaffold3	(ATT)5	15	1389855	1389869
scaffold3	(G)11	11	1407768	1407778
scaffold3	(GTCGCC)5	30	1426305	1426334
scaffold3	(AC)9	18	1429776	1429793
scaffold3	(AC)6	12	1439588	1439599
scaffold3	(AT)6	12	1489291	1489302
scaffold3	(TA)6	12	1516039	1516050
scaffold3	(TA)7	14	1529482	1529495
scaffold3	(TAA)6	18	1561445	1561462
scaffold3	(TA)7	14	1570164	1570177
scaffold3	(CGA)7	21	1610618	1610638
scaffold3	(AGGACG)5	30	1611716	1611745
scaffold3	(GCT)5	15	1657154	1657168
scaffold3	(CGA)8	24	1683228	1683251
scaffold3	(C)12	12	1684040	1684051
scaffold3	(CGCCGT)5	30	1684515	1684544
scaffold3	(C)10	10	1711626	1711635
scaffold3	(TA)7	14	1746952	1746965
scaffold3	(TA)6	12	1758185	1758196
scaffold3	(AAG)5	15	1823188	1823202
scaffold3	(ATA)5	15	1830370	1830384
scaffold3	(TA)6	12	1907279	1907290
scaffold3	(TTG)6	18	1911560	1911577
scaffold3	(TA)6	12	1930266	1930277
scaffold3	(TCG)8	24	1960840	1960863
scaffold3	(G)18	18	1982632	1982649
scaffold3	(G)18	18	1983040	1983057
scaffold3	(TA)6	12	1988379	1988390
scaffold3	(TA)6	12	2022443	2022454
scaffold3	(AGA)5	15	2053767	2053781
scaffold3	(TA)6	12	2081288	2081299
scaffold3	(ATT)5	15	2131864	2131878
scaffold3	(TA)7	14	2132330	2132343
scaffold3	(T)10	10	2132739	2132748
scaffold3	(AT)6	12	2145306	2145317
scaffold3	(TA)6	12	2152495	2152506
scaffold3	(ATT)5	15	2166088	2166102
scaffold3	(C)10	10	2168176	2168185
scaffold3	(C)14	14	2171846	2171859
scaffold3	(C)16	16	2172203	2172218
scaffold3	(TA)6	12	2198628	2198639
scaffold3	(AC)12	24	2212026	2212049
scaffold3	(C)10	10	2241937	2241946
scaffold3	(C)11	11	2242246	2242256
scaffold3	(TAA)5	15	2246110	2246124
scaffold3	(C)10	10	2253794	2253803
scaffold3	(TA)6	12	2266427	2266438
scaffold3	(ATA)5	15	2291122	2291136
scaffold3	(TA)6	12	2301715	2301726
scaffold3	(GC)6	12	2376030	2376041
scaffold3	(TA)6	12	2379556	2379567
scaffold3	(TAA)5	15	2410716	2410730
scaffold3	(TG)6	12	2458150	2458161
scaffold3	(TG)6	12	2458817	2458828
scaffold3	(TA)7	14	2487850	2487863
scaffold3	(AT)6	12	2548822	2548833
scaffold3	(ATT)5	15	2588071	2588085
scaffold3	(ATA)5	15	2598049	2598063
scaffold3	(GC)6	12	2617996	2618007
scaffold3	(TA)6	12	2630669	2630680
scaffold3	(CTT)5	15	2637596	2637610
scaffold3	(TA)6	12	2645029	2645040
scaffold3	(C)10	10	2685819	2685828
scaffold3	(TAA)5	15	2737385	2737399
scaffold3	(TAA)5	15	2743926	2743940
scaffold3	(G)12	12	2795312	2795323
scaffold3	(TA)6	12	2801706	2801717
scaffold3	(GCT)6	18	2812667	2812684
scaffold3	(TA)6	12	2815004	2815015
scaffold3	(TA)6gactataaagcgagatagagttaatacctcgataaaaagcttcttatagagaaggaattgctttatactaattaagataattttcg(TAT)5	113	2833003	2833115
scaffold3	(TA)7	14	2842512	2842525
scaffold3	(TA)6	12	2880860	2880871
scaffold3	(TA)6	12	2887811	2887822
scaffold3	(GGAATA)5	30	2915568	2915597
scaffold3	(TA)7	14	2927788	2927801
scaffold3	(GC)6	12	2945080	2945091
scaffold3	(TA)6	12	2999446	2999457
scaffold3	(TAA)5	15	3030503	3030517
scaffold3	(C)15	15	3032417	3032431
scaffold3	(GC)6	12	3040490	3040501
scaffold3	(TCG)8	24	3052790	3052813
scaffold3	(TAA)5	15	3070269	3070283
scaffold3	(TA)6	12	3160387	3160398
scaffold3	(ATA)5	15	3198550	3198564
scaffold3	(G)10	10	3208798	3208807
scaffold3	(TAT)6	18	3284540	3284557
scaffold3	(G)11	11	3288884	3288894
scaffold3	(TCT)5	15	3320963	3320977
scaffold3	(TCG)6	18	3326058	3326075
scaffold3	(TA)6	12	3351532	3351543
scaffold3	(TA)7	14	3385965	3385978
scaffold3	(TAT)5	15	3391299	3391313
scaffold3	(TA)6	12	3415232	3415243
scaffold3	(TA)7	14	3448394	3448407
scaffold3	(C)15	15	3451472	3451486
scaffold3	(TA)6	12	3514335	3514346
scaffold3	(TA)6	12	3518459	3518470
scaffold3	(TA)6	12	3563300	3563311
scaffold3	(CG)6	12	3569637	3569648
scaffold3	(CTT)5	15	3574930	3574944
scaffold3	(TCG)8	24	3594231	3594254
scaffold3	(ATT)5	15	3629853	3629867
scaffold3	(TA)6	12	3642343	3642354
scaffold3	(TA)6	12	3685531	3685542
scaffold3	(TCG)7	21	3699129	3699149
scaffold3	(ATT)5	15	3754238	3754252
scaffold3	(ATT)5	15	3779961	3779975
scaffold3	(AT)6	12	3885397	3885408
scaffold3	(ATA)5	15	3931964	3931978
scaffold3	(TA)6	12	3980241	3980252
scaffold3	(G)11	11	4002147	4002157
scaffold3	(C)15	15	4009283	4009297
scaffold3	(A)10	10	4013183	4013192
scaffold3	(TA)6	12	4020332	4020343
scaffold3	(TA)6	12	4020813	4020824
scaffold3	(T)10	10	4023196	4023205
scaffold3	(ATT)7	21	4045096	4045116
scaffold3	(T)12	12	4070669	4070680
scaffold3	(AT)6	12	4098709	4098720
scaffold3	(C)11	11	4108684	4108694
scaffold3	(A)10	10	4114256	4114265
scaffold3	(ATT)5	15	4124014	4124028
scaffold3	(TAA)6	18	4178212	4178229
scaffold3	(TA)6	12	4194026	4194037
scaffold3	(TA)6	12	4225126	4225137
scaffold3	(TA)6	12	4229569	4229580
scaffold3	(TA)6	12	4242751	4242762
scaffold3	(G)10	10	4300663	4300672
scaffold3	(TA)8	16	4305180	4305195
scaffold3	(AAT)6	18	4323707	4323724
scaffold3	(TA)6	12	4335249	4335260
scaffold3	(AGA)5	15	4345774	4345788
scaffold3	(GAAGAG)9	54	4367398	4367451
scaffold3	(GC)6	12	4377616	4377627
scaffold3	(TAT)5	15	4380204	4380218
scaffold3	(TAA)5	15	4391947	4391961
scaffold3	(CTT)5	15	4419260	4419274
scaffold3	(AT)6acg(TA)6	27	4421606	4421632
scaffold3	(TA)6	12	4429057	4429068
scaffold3	(ACG)6	18	4454049	4454066
scaffold3	(TAC)5	15	4457791	4457805
scaffold3	(G)10	10	4470966	4470975
scaffold3	(TCG)6	18	4499333	4499350
scaffold3	(G)13	13	4500160	4500172
scaffold3	(TA)6	12	4556760	4556771
scaffold3	(CCG)5	15	4578741	4578755
scaffold3	(TA)6	12	4630956	4630967
scaffold3	(TA)8	16	4672209	4672224
scaffold3	(TA)6	12	4681656	4681667
scaffold3	(C)12	12	4734984	4734995
scaffold3	(G)11	11	4744131	4744141
scaffold3	(GCT)5	15	4761906	4761920
scaffold3	(GAC)5	15	4770763	4770777
scaffold3	(TA)6	12	4803907	4803918
scaffold3	(C)11	11	4823564	4823574
scaffold3	(A)10	10	4852065	4852074
scaffold3	(GCG)5	15	4857244	4857258
scaffold3	(GTGCC)9	45	4879228	4879272
scaffold3	(TAT)5	15	4883292	4883306
scaffold3	(TA)6	12	4920228	4920239
scaffold3	(TA)7	14	4927292	4927305
scaffold3	(GTGCC)7	35	4946954	4946988
scaffold3	(GAC)6	18	4952790	4952807
scaffold3	(TA)6	12	5009199	5009210
scaffold3	(TA)6	12	5014462	5014473
scaffold3	(TAT)5	15	5020517	5020531
scaffold3	(TAT)5	15	5032019	5032033
scaffold3	(TA)6	12	5035128	5035139
scaffold3	(ATT)5	15	5149809	5149823
scaffold4	(TTC)5	15	9154	9168
scaffold4	(AACCCT)14	84	17500	17583
scaffold4	(GTC)6	18	41571	41588
scaffold4	(GCG)6	18	41840	41857
scaffold4	(GGC)5	15	44054	44068
scaffold4	(A)10	10	50951	50960
scaffold4	(T)10	10	56841	56850
scaffold4	(TCC)7	21	59194	59214
scaffold4	(C)10	10	59367	59376
scaffold4	(AT)6	12	99876	99887
scaffold4	(CGA)6ca(ACG)7	41	101623	101663
scaffold4	(C)13	13	102452	102464
scaffold4	(TA)6	12	178808	178819
scaffold4	(GCC)6	18	206876	206893
scaffold4	(CGT)7	21	208750	208770
scaffold4	(C)10	10	209434	209443
scaffold4	(A)14	14	215645	215658
scaffold4	(G)10	10	218378	218387
scaffold4	(CGA)5	15	244977	244991
scaffold4	(CTT)5	15	252724	252738
scaffold4	(AC)6	12	324398	324409
scaffold4	(C)10	10	346761	346770
scaffold4	(C)14	14	351399	351412
scaffold4	(CTT)5	15	387750	387764
scaffold4	(A)10	10	401809	401818
scaffold4	(GAC)6	18	402548	402565
scaffold4	(CTC)5	15	404806	404820
scaffold4	(C)12	12	421790	421801
scaffold4	(CGA)6	18	424785	424802
scaffold4	(G)11	11	436140	436150
scaffold4	(C)10	10	464686	464695
scaffold4	(TC)10	20	468113	468132
scaffold4	(C)21	21	468806	468826
scaffold4	(C)11	11	469066	469076
scaffold4	(GCC)5	15	471315	471329
scaffold4	(G)10	10	473126	473135
scaffold4	(G)10	10	484952	484961
scaffold4	(TGG)7	21	494937	494957
scaffold4	(AGC)6	18	495290	495307
scaffold4	(T)13	13	496358	496370
scaffold4	(TA)6	12	507448	507459
scaffold4	(TA)6	12	511831	511842
scaffold4	(CGAGGG)5	30	518147	518176
scaffold4	(A)10	10	541994	542003
scaffold4	(GA)6	12	549732	549743
scaffold4	(C)10	10	562407	562416
scaffold4	(C)10	10	566985	566994
scaffold4	(T)11	11	571159	571169
scaffold4	(A)10	10	579049	579058
scaffold4	(C)10	10	587871	587880
scaffold4	(G)11	11	605896	605906
scaffold4	(GGC)5cgtcaggagcagcagggctccggcggcgatgtcgtactcgatgtatccgctgatcatggcgaccaaggtctggagagaggggggag(GA)9	119	613734	613852
scaffold4	(GGT)7	21	638376	638396
scaffold4	(TC)6	12	638797	638808
scaffold4	(GCC)5	15	641113	641127
scaffold4	(G)10	10	645040	645049
scaffold4	(TG)10	20	645455	645474
scaffold4	(C)12	12	662498	662509
scaffold4	(TC)6	12	669654	669665
scaffold4	(C)10	10	675359	675368
scaffold4	(G)15	15	679337	679351
scaffold4	(GAG)5	15	683394	683408
scaffold4	(G)11	11	687405	687415
scaffold4	(G)13	13	695319	695331
scaffold4	(GTC)6	18	700441	700458
scaffold4	(GAC)6	18	731755	731772
scaffold4	(A)10	10	742506	742515
scaffold4	(GTC)8	24	763082	763105
scaffold4	(C)14	14	773208	773221
scaffold4	(C)12	12	779178	779189
scaffold4	(TCG)5	15	783441	783455
scaffold4	(AAT)5	15	793221	793235
scaffold4	(A)11	11	818576	818586
scaffold4	(CGA)5	15	821073	821087
scaffold4	(CCCG)5	20	821981	822000
scaffold4	(TC)6accctctccctctccctccctttctctctccg(TC)6	56	822377	822432
scaffold4	(GTC)5	15	835808	835822
scaffold4	(CA)8	16	852503	852518
scaffold4	(G)10	10	858884	858893
scaffold4	(C)10	10	866018	866027
scaffold4	(TGC)7	21	875736	875756
scaffold4	(GCT)9	27	875893	875919
scaffold4	(CGC)5	15	879641	879655
scaffold4	(GTC)8	24	882833	882856
scaffold4	(C)14	14	883019	883032
scaffold4	(G)11	11	911036	911046
scaffold4	(GA)6	12	911165	911176
scaffold4	(G)14	14	912294	912307
scaffold4	(GTC)6	18	915946	915963
scaffold4	(TCG)5	15	916439	916453
scaffold4	(TCG)5	15	918825	918839
scaffold4	(C)13	13	924095	924107
scaffold4	(GTAT)5	20	932958	932977
scaffold4	(GAT)8	24	942854	942877
scaffold4	(CGA)6	18	943391	943408
scaffold4	(G)16	16	947678	947693
scaffold4	(TGAG)7	28	948448	948475
scaffold4	(CT)9	18	950038	950055
scaffold4	(A)11	11	950843	950853
scaffold4	(CAT)5	15	951343	951357
scaffold4	(T)10	10	952845	952854
scaffold4	(CGC)6	18	962029	962046
scaffold4	(G)14	14	974416	974429
scaffold4	(GT)11	22	974556	974577
scaffold4	(G)10	10	980829	980838
scaffold4	(G)11	11	981228	981238
scaffold4	(C)11	11	983770	983780
scaffold4	(G)11	11	989483	989493
scaffold4	(G)10	10	990933	990942
scaffold4	(C)10	10	991576	991585
scaffold4	(TC)7	14	991777	991790
scaffold4	(CAT)5(CAC)8aacgagcagcttgaccataaggacgaggacgaggacgagaatgaacacgagcgta(AGCATG)12	166	996667	996832
scaffold4	(AT)6	12	998461	998472
scaffold4	(TCG)9	27	1009608	1009634
scaffold4	(C)13	13	1019059	1019071
scaffold4	(GGCT)8	32	1019624	1019655
scaffold4	(TA)6	12	1034728	1034739
scaffold4	(C)10	10	1060004	1060013
scaffold4	(CGT)6	18	1076722	1076739
scaffold4	(ATT)5	15	1092967	1092981
scaffold4	(C)13	13	1107716	1107728
scaffold4	(CGC)6	18	1109022	1109039
scaffold4	(GA)6	12	1110122	1110133
scaffold4	(GT)6	12	1118814	1118825
scaffold4	(GA)6	12	1119590	1119601
scaffold4	(CGG)5	15	1123621	1123635
scaffold4	(G)10	10	1130112	1130121
scaffold4	(GCC)5	15	1137553	1137567
scaffold4	(C)10	10	1138727	1138736
scaffold4	(C)11	11	1142418	1142428
scaffold4	(C)10tttaccctccactctgctctctctgcctctgcctctgcctctgcttctctcgc(CT)9	81	1142892	1142972
scaffold4	(TACA)5	20	1143740	1143759
scaffold4	(G)12	12	1152956	1152967
scaffold4	(CAG)6	18	1173152	1173169
scaffold4	(GCG)6	18	1186837	1186854
scaffold4	(G)11	11	1187231	1187241
scaffold4	(TCCA)5	20	1188757	1188776
scaffold4	(G)11	11	1191520	1191530
scaffold4	(GAA)5	15	1207693	1207707
scaffold4	(GAC)5	15	1208489	1208503
scaffold4	(C)10	10	1219109	1219118
scaffold4	(TGGC)5	20	1225993	1226012
scaffold4	(AAT)6	18	1234002	1234019
scaffold4	(GTG)5	15	1248866	1248880
scaffold4	(C)17	17	1253880	1253896
scaffold4	(T)10	10	1264805	1264814
scaffold4	(CT)8	16	1273333	1273348
scaffold4	(CT)7	14	1313776	1313789
scaffold4	(GTCGCC)5	30	1316900	1316929
scaffold4	(GTC)5	15	1317152	1317166
scaffold4	(GTC)6	18	1318927	1318944
scaffold4	(T)10	10	1323666	1323675
scaffold4	(TCC)6	18	1331388	1331405
scaffold4	(CGC)5cggggggactgctccgggcctggcgcgaatgcccagcaccgacgacatgagcgacatgagcgacgcagccattgtctccttttc(TCT)6	117	1335869	1335985
scaffold4	(ATA)5	15	1338808	1338822
scaffold4	(TA)6	12	1347577	1347588
scaffold4	(TA)7	14	1351439	1351452
scaffold4	(A)10	10	1356362	1356371
scaffold4	(A)10	10	1364563	1364572
scaffold4	(G)14	14	1365647	1365660
scaffold4	(TGA)5(TGC)6tgatgctga(TGC)12	78	1367980	1368057
scaffold4	(G)13	13	1380239	1380251
scaffold4	(G)10	10	1380529	1380538
scaffold4	(C)16	16	1382764	1382779
scaffold4	(C)11	11	1383596	1383606
scaffold4	(C)11	11	1384276	1384286
scaffold4	(GGA)5	15	1386970	1386984
scaffold4	(TGC)8	24	1395477	1395500
scaffold4	(C)12	12	1409971	1409982
scaffold4	(G)12	12	1412038	1412049
scaffold4	(C)10	10	1417445	1417454
scaffold4	(G)11	11	1420120	1420130
scaffold4	(C)11	11	1421072	1421082
scaffold4	(TGG)5	15	1425052	1425066
scaffold4	(C)13	13	1427733	1427745
scaffold4	(C)10	10	1435079	1435088
scaffold4	(GAC)7aaggaggacgaggg(CGA)7	56	1446871	1446926
scaffold4	(G)12	12	1465261	1465272
scaffold4	(CT)7tgtccgggtttcgtttacccccccgtgcgtcatcatcagcccctaatacctaatctaacccctcaaaaaaaaat(G)10	98	1467253	1467350
scaffold4	(TC)6	12	1479979	1479990
scaffold4	(A)12	12	1483134	1483145
scaffold4	(TC)6	12	1497520	1497531
scaffold4	(CGA)7	21	1497752	1497772
scaffold4	(A)10	10	1498741	1498750
scaffold4	(AGC)5	15	1506575	1506589
scaffold4	(CGGCCC)5	30	1522017	1522046
scaffold4	(A)10gtagggga(G)11	29	1524389	1524417
scaffold4	(CG)7	14	1541198	1541211
scaffold4	(GTC)5	15	1548344	1548358
scaffold4	(A)10	10	1563775	1563784
scaffold4	(CGT)9	27	1565461	1565487
scaffold4	(G)10	10	1567634	1567643
scaffold4	(ACA)5	15	1575048	1575062
scaffold4	(GAG)5	15	1582710	1582724
scaffold4	(GAT)10	30	1594030	1594059
scaffold4	(G)10	10	1595116	1595125
scaffold4	(G)10	10	1595685	1595694
scaffold4	(C)10	10	1596400	1596409
scaffold4	(C)10	10	1597912	1597921
scaffold4	(GAC)7	21	1601865	1601885
scaffold4	(C)11	11	1616549	1616559
scaffold4	(G)18	18	1648218	1648235
scaffold4	(AG)6	12	1662443	1662454
scaffold4	(GGA)5	15	1679032	1679046
scaffold4	(ATT)6	18	1697331	1697348
scaffold4	(TA)6	12	1702712	1702723
scaffold4	(TA)6	12	1710102	1710113
scaffold4	(G)10	10	1731063	1731072
scaffold4	(C)10	10	1735533	1735542
scaffold4	(TCC)6acctccaccaccctcacactaacccat(CAC)6	63	1736049	1736111
scaffold4	(AC)7	14	1736906	1736919
scaffold4	(CGA)7	21	1741637	1741657
scaffold4	(TGC)8	24	1747805	1747828
scaffold4	(CGA)7	21	1751337	1751357
scaffold4	(GT)9	18	1753168	1753185
scaffold4	(AAT)6	18	1775437	1775454
scaffold4	(CTT)5	15	1789514	1789528
scaffold4	(CCAT)5	20	1805680	1805699
scaffold4	(CGG)6tgatggagatggaagatgt(GGA)6	55	1817160	1817214
scaffold4	(GAGGA)5ggggagggggg(GGT)5	51	1832663	1832713
scaffold4	(CCG)8	24	1832846	1832869
scaffold4	(AC)6	12	1833875	1833886
scaffold4	(C)11	11	1848860	1848870
scaffold4	(G)10	10	1856250	1856259
scaffold4	(C)12	12	1864212	1864223
scaffold4	(C)10	10	1864783	1864792
scaffold4	(A)12	12	1867697	1867708
scaffold4	(CGA)5	15	1878891	1878905
scaffold4	(GTTGTG)6	36	1879415	1879450
scaffold4	(TA)6	12	1898321	1898332
scaffold4	(C)11	11	1904826	1904836
scaffold4	(CTG)6	18	1919646	1919663
scaffold4	(GAG)7	21	1936150	1936170
scaffold4	(TCG)5	15	1941561	1941575
scaffold4	(GTC)5	15	1942634	1942648
scaffold4	(CGG)5	15	1943048	1943062
scaffold4	(CGA)5	15	1943282	1943296
scaffold4	(GGC)5	15	1949505	1949519
scaffold4	(CAT)5	15	1952315	1952329
scaffold4	(C)15	15	1959645	1959659
scaffold4	(GCCTGT)5	30	1992614	1992643
scaffold4	(GGC)6	18	1996262	1996279
scaffold4	(C)11	11	1996766	1996776
scaffold4	(TGCTG)5	25	2026807	2026831
scaffold4	(TCC)5	15	2029142	2029156
scaffold4	(C)10	10	2033954	2033963
scaffold4	(ACG)5	15	2038700	2038714
scaffold4	(G)10	10	2040805	2040814
scaffold4	(CT)6	12	2041851	2041862
scaffold4	(GTCGCC)8	48	2043407	2043454
scaffold4	(C)11	11	2044634	2044644
scaffold4	(GTC)6	18	2082198	2082215
scaffold4	(TC)7	14	2096200	2096213
scaffold4	(CGA)12	36	2097616	2097651
scaffold4	(CGGCAT)14	84	2098265	2098348
scaffold4	(G)12	12	2098782	2098793
scaffold4	(CGC)6gccgctccggct(ACG)5	45	2101867	2101911
scaffold4	(ATA)5	15	2130480	2130494
scaffold4	(TAA)5	15	2131549	2131563
scaffold4	(TAA)5	15	2131963	2131977
scaffold4	(T)10	10	2180284	2180293
scaffold4	(A)10	10	2180428	2180437
scaffold4	(G)12	12	2189014	2189025
scaffold4	(G)14	14	2191283	2191296
scaffold4	(ATA)5	15	2195823	2195837
scaffold4	(C)12	12	2217602	2217613
scaffold4	(GC)6	12	2227175	2227186
scaffold4	(G)18atgtcggtccagagagcagaggagggtggaggagcgggaacggccggcgccggtgaggcaagggccccaggggcaggggca(G)11	110	2228238	2228347
scaffold4	(TC)6	12	2231137	2231148
scaffold4	(G)13	13	2231695	2231707
scaffold4	(GTC)9	27	2241284	2241310
scaffold4	(TCT)5	15	2250488	2250502
scaffold4	(TA)6	12	2259045	2259056
scaffold4	(AT)6	12	2260467	2260478
scaffold4	(TA)6	12	2269012	2269023
scaffold4	(CCG)6	18	2273387	2273404
scaffold4	(ATA)5	15	2284879	2284893
scaffold4	(TA)6	12	2310325	2310336
scaffold4	(G)11	11	2339198	2339208
scaffold4	(T)11	11	2360823	2360833
scaffold4	(G)11	11	2374483	2374493
scaffold4	(G)10	10	2377419	2377428
scaffold4	(G)10	10	2379927	2379936
scaffold4	(GT)8	16	2380487	2380502
scaffold4	(G)10	10	2380604	2380613
scaffold4	(G)14	14	2380786	2380799
scaffold4	(TATG)5	20	2382442	2382461
scaffold4	(AAG)5	15	2382917	2382931
scaffold4	(ACG)6	18	2384417	2384434
scaffold4	(AGTGAG)5	30	2396698	2396727
scaffold4	(G)10	10	2425420	2425429
scaffold4	(TCG)6ccgtcgtcgtcgtcgc(CGT)5	49	2436407	2436455
[truncated: 6,528 more rows]

## Sheet: S18
Table S18. List of 308 collinear blocks detected between O. sinensis and C. militaris genomes.
Blocks	C. militaris	O. sinensis	E-value
## Alignment 0: score=345.0 e_value=1.1e-10 N=7 CM1&OS1 plus
0- 0:	CCM_00072m.01	OSIN1062.1	1e-161
0- 1:	CCM_00074m.01	OSIN1063.1	5e-19
0- 2:	CCM_00075m.01	OSIN1064.1	0
0- 3:	CCM_00080m.01	OSIN1065.1	0
0- 4:	CCM_00081m.01	OSIN1066.1	0
0- 5:	CCM_00082m.01	OSIN1067.1	0
0- 6:	CCM_00083m.01	OSIN1068.1	4e-51
## Alignment 1: score=330.0 e_value=4.8e-14 N=7 CM1&OS1 plus
1- 0:	CCM_00456m.01	OSIN0633.1	5e-108
1- 1:	CCM_00458m.01	OSIN0635.1	5e-180
1- 2:	CCM_00459m.01	OSIN0636.1	5e-31
1- 3:	CCM_00460m.01	OSIN0637.1	0
1- 4:	CCM_00461m.01	OSIN0638.1	0
1- 5:	CCM_00463m.01	OSIN0639.1	0
1- 6:	CCM_00473m.01	OSIN0658.1	2e-24
## Alignment 2: score=290.0 e_value=1.5e-08 N=6 CM1&OS1 plus
2- 0:	CCM_01419m.01	OSIN0878.1	0
2- 1:	CCM_01420m.01	OSIN0880.1	0
2- 2:	CCM_01421m.01	OSIN0881.1	0
2- 3:	CCM_01422m.01	OSIN0882.1	0
2- 4:	CCM_01423m.01	OSIN0892.1	0
2- 5:	CCM_01424m.01	OSIN0893.1	6e-65
## Alignment 3: score=485.0 e_value=2.9e-23 N=10 CM1&OS1 minus
3- 0:	CCM_01348m.01	OSIN0678.1	9e-74
3- 1:	CCM_01361m.01	OSIN0669.1	0
3- 2:	CCM_01362m.01	OSIN0668.1	5e-44
3- 3:	CCM_01363m.01	OSIN0667.1	5e-64
3- 4:	CCM_01364m.01	OSIN0666.1	0
3- 5:	CCM_01365m.01	OSIN0664.1	3e-111
3- 6:	CCM_01368m.01	OSIN0663.1	0
3- 7:	CCM_01369m.01	OSIN0662.1	1e-155
3- 8:	CCM_01370m.01	OSIN0661.1	0
3- 9:	CCM_01371m.01	OSIN0660.1	4e-46
## Alignment 4: score=390.0 e_value=7.1e-15 N=8 CM1&OS1 minus
4- 0:	CCM_01300m.01	OSIN0687.1	0
4- 1:	CCM_01301m.01	OSIN0686.1	0
4- 2:	CCM_01302m.01	OSIN0685.1	0
4- 3:	CCM_01309m.01	OSIN0677.1	0
4- 4:	CCM_01310m.01	OSIN0676.1	3e-180
4- 5:	CCM_01311m.01	OSIN0675.1	1e-36
4- 6:	CCM_01312m.01	OSIN0671.1	0
4- 7:	CCM_01313m.01	OSIN0670.1	0
## Alignment 5: score=416.0 e_value=1.4e-20 N=9 CM1&OS10 plus
5- 0:	CCM_01582m.01	OSIN4395.1	0
5- 1:	CCM_01583m.01	OSIN4396.1	1e-56
5- 2:	CCM_01605m.01	OSIN4400.1	0
5- 3:	CCM_01617m.01	OSIN4412.1	5e-94
5- 4:	CCM_01618m.01	OSIN4413.1	2e-33
5- 5:	CCM_01619m.01	OSIN4414.1	3e-82
5- 6:	CCM_01623m.01	OSIN4415.1	0
5- 7:	CCM_01624m.01	OSIN4416.1	6e-57
5- 8:	CCM_01625m.01	OSIN4417.1	3e-78
## Alignment 6: score=539.0 e_value=3.3e-25 N=11 CM1&OS10 minus
6- 0:	CCM_01587m.01	OSIN4411.1	0
6- 1:	CCM_01588m.01	OSIN4410.1	0
6- 2:	CCM_01589m.01	OSIN4409.1	3e-133
6- 3:	CCM_01590m.01	OSIN4408.1	2e-109
6- 4:	CCM_01601m.01	OSIN4406.1	0
6- 5:	CCM_01602m.01	OSIN4405.1	1e-134
6- 6:	CCM_01603m.01	OSIN4404.1	2e-48
6- 7:	CCM_01604m.01	OSIN4403.1	1e-35
6- 8:	CCM_01605m.01	OSIN4400.1	0
6- 9:	CCM_01606m.01	OSIN4399.1	2e-74
6- 10:	CCM_01607m.01	OSIN4398.1	3e-71
## Alignment 7: score=346.0 e_value=1.9e-10 N=7 CM1&OS11 plus
7- 0:	CCM_01042m.01	OSIN4137.1	2e-46
7- 1:	CCM_01044m.01	OSIN4139.1	5e-169
7- 2:	CCM_01045m.01	OSIN4140.1	0
7- 3:	CCM_01046m.01	OSIN4142.1	2e-98
7- 4:	CCM_01047m.01	OSIN4144.1	6e-91
7- 5:	CCM_01049m.01	OSIN4146.1	3e-118
7- 6:	CCM_01050m.01	OSIN4147.1	3e-137
## Alignment 8: score=2265.0 e_value=4e-164 N=46 CM1&OS12 plus
8- 0:	CCM_01782m.01	OSIN1512.1	1e-49
8- 1:	CCM_01783m.01	OSIN1513.1	0
8- 2:	CCM_01784m.01	OSIN1514.1	0
8- 3:	CCM_01786m.01	OSIN1515.1	1e-50
8- 4:	CCM_01787m.01	OSIN1516.1	0
8- 5:	CCM_01788m.01	OSIN1517.1	0
8- 6:	CCM_01790m.01	OSIN1518.1	5e-78
8- 7:	CCM_01792m.01	OSIN1519.1	0
8- 8:	CCM_01793m.01	OSIN1520.1	1e-45
8- 9:	CCM_01794m.01	OSIN1521.1	1e-39
8- 10:	CCM_01795m.01	OSIN1522.1	1e-53
8- 11:	CCM_01796m.01	OSIN1523.1	0
8- 12:	CCM_01797m.01	OSIN1524.1	0
8- 13:	CCM_01798m.01	OSIN1525.1	7e-130
8- 14:	CCM_01807m.01	OSIN1526.1	2e-92
8- 15:	CCM_01808m.01	OSIN1527.1	2e-128
8- 16:	CCM_01810m.01	OSIN1528.1	0
8- 17:	CCM_01811m.01	OSIN1529.1	0
8- 18:	CCM_01813m.01	OSIN1530.1	2e-65
8- 19:	CCM_01814m.01	OSIN1531.1	2e-47
8- 20:	CCM_01815m.01	OSIN1538.1	4e-134
8- 21:	CCM_01816m.01	OSIN1539.1	0
8- 22:	CCM_01817m.01	OSIN1540.1	2e-15
8- 23:	CCM_01818m.01	OSIN1541.1	5e-13
8- 24:	CCM_01820m.01	OSIN1542.1	0
8- 25:	CCM_01822m.01	OSIN1544.1	0
8- 26:	CCM_01823m.01	OSIN1545.1	2e-41
8- 27:	CCM_01824m.01	OSIN1546.1	0
8- 28:	CCM_01826m.01	OSIN1547.1	3e-58
8- 29:	CCM_01827m.01	OSIN1548.1	0
8- 30:	CCM_01833m.01	OSIN1550.1	9e-30
8- 31:	CCM_01834m.01	OSIN1551.1	1e-138
8- 32:	CCM_01836m.01	OSIN1554.1	3e-47
8- 33:	CCM_01837m.01	OSIN1556.1	0
8- 34:	CCM_01838m.01	OSIN1557.1	3e-82
8- 35:	CCM_01841m.01	OSIN1558.1	4e-148
8- 36:	CCM_01842m.01	OSIN1559.1	4e-178
8- 37:	CCM_01843m.01	OSIN1560.1	0
8- 38:	CCM_01844m.01	OSIN1561.1	4e-118
8- 39:	CCM_01847m.01	OSIN1562.1	0
8- 40:	CCM_01848m.01	OSIN1563.1	0
8- 41:	CCM_01850m.01	OSIN1564.1	3e-60
8- 42:	CCM_01852m.01	OSIN1565.1	0
8- 43:	CCM_01853m.01	OSIN1566.1	7e-107
8- 44:	CCM_01854m.01	OSIN1567.1	4e-21
8- 45:	CCM_01855m.01	OSIN1568.1	3e-83
## Alignment 9: score=397.0 e_value=3.4e-16 N=8 CM1&OS12 plus
9- 0:	CCM_01537m.01	OSIN1590.1	0
9- 1:	CCM_01538m.01	OSIN1591.1	4e-165
9- 2:	CCM_01539m.01	OSIN1592.1	4e-70
9- 3:	CCM_01541m.01	OSIN1593.1	2e-47
9- 4:	CCM_01542m.01	OSIN1594.1	1e-131
9- 5:	CCM_01543m.01	OSIN1595.1	0
9- 6:	CCM_01544m.01	OSIN1596.1	4e-77
9- 7:	CCM_01546m.01	OSIN1599.1	6e-75
## Alignment 10: score=545.0 e_value=1.7e-22 N=11 CM1&OS12 minus
10- 0:	CCM_01665m.01	OSIN1579.1	0
10- 1:	CCM_01666m.01	OSIN1578.1	2e-163
10- 2:	CCM_01667m.01	OSIN1577.1	0
10- 3:	CCM_01668m.01	OSIN1576.1	1e-36
10- 4:	CCM_01672m.01	OSIN1575.1	6e-133
10- 5:	CCM_01673m.01	OSIN1574.1	2e-86
10- 6:	CCM_01674m.01	OSIN1573.1	2e-135
10- 7:	CCM_01675m.01	OSIN1572.1	4e-83
10- 8:	CCM_01676m.01	OSIN1571.1	1e-75
10- 9:	CCM_01677m.01	OSIN1570.1	2e-135
10- 10:	CCM_01680m.01	OSIN1569.1	2e-58
## Alignment 11: score=1246.0 e_value=7.7e-71 N=25 CM1&OS13 plus
11- 0:	CCM_01749m.01	OSIN3359.1	2e-108
11- 1:	CCM_01750m.01	OSIN3360.1	2e-38
11- 2:	CCM_01751m.01	OSIN3361.1	2e-178
11- 3:	CCM_01752m.01	OSIN3362.1	7e-49
11- 4:	CCM_01753m.01	OSIN3363.1	0
11- 5:	CCM_01754m.01	OSIN3365.1	1e-99
11- 6:	CCM_01755m.01	OSIN3366.1	0
11- 7:	CCM_01756m.01	OSIN3367.1	0
11- 8:	CCM_01757m.01	OSIN3368.1	1e-165
11- 9:	CCM_01758m.01	OSIN3369.1	3e-113
11- 10:	CCM_01759m.01	OSIN3370.1	8e-128
11- 11:	CCM_01760m.01	OSIN3371.1	0
11- 12:	CCM_01761m.01	OSIN3372.1	2e-118
11- 13:	CCM_01762m.01	OSIN3373.1	2e-76
11- 14:	CCM_01763m.01	OSIN3374.1	1e-93
11- 15:	CCM_01766m.01	OSIN3375.1	9e-129
11- 16:	CCM_01767m.01	OSIN3376.1	0
11- 17:	CCM_01768m.01	OSIN3377.1	1e-97
11- 18:	CCM_01769m.01	OSIN3378.1	1e-23
11- 19:	CCM_01771m.01	OSIN3379.1	3e-25
11- 20:	CCM_01772m.01	OSIN3380.1	4e-60
11- 21:	CCM_01773m.01	OSIN3381.1	7e-109
11- 22:	CCM_01774m.01	OSIN3382.1	7e-106
11- 23:	CCM_01775m.01	OSIN3383.1	0
11- 24:	CCM_01776m.01	OSIN3384.1	7e-163
## Alignment 12: score=446.0 e_value=2.2e-16 N=9 CM1&OS13 plus
12- 0:	CCM_01525m.01	OSIN3385.1	0
12- 1:	CCM_01526m.01	OSIN3386.1	8e-51
12- 2:	CCM_01529m.01	OSIN3387.1	0
12- 3:	CCM_01531m.01	OSIN3388.1	0
12- 4:	CCM_01532m.01	OSIN3389.1	0
12- 5:	CCM_01533m.01	OSIN3390.1	2e-107
12- 6:	CCM_01534m.01	OSIN3391.1	0
12- 7:	CCM_01535m.01	OSIN3392.1	0
12- 8:	CCM_01536m.01	OSIN3394.1	6e-48
## Alignment 13: score=339.0 e_value=6.6e-12 N=7 CM1&OS13 plus
13- 0:	CCM_00547m.01	OSIN3458.1	3e-61
13- 1:	CCM_00551m.01	OSIN3459.1	0
13- 2:	CCM_00553m.01	OSIN3463.1	4e-142
13- 3:	CCM_00554m.01	OSIN3464.1	8e-172
13- 4:	CCM_00555m.01	OSIN3467.1	0
13- 5:	CCM_00556m.01	OSIN3468.1	0
13- 6:	CCM_00560m.01	OSIN3469.1	7e-88
## Alignment 14: score=329.0 e_value=1.8e-14 N=7 CM1&OS13 plus
14- 0:	CCM_01005m.01	OSIN3275.1	4e-52
14- 1:	CCM_01024m.01	OSIN3286.1	1e-179
14- 2:	CCM_01025m.01	OSIN3289.1	0
14- 3:	CCM_01026m.01	OSIN3290.1	0
14- 4:	CCM_01027m.01	OSIN3292.1	7e-125
14- 5:	CCM_01028m.01	OSIN3293.1	1e-67
14- 6:	CCM_01029m.01	OSIN3294.1	0
## Alignment 15: score=297.0 e_value=6.7e-16 N=7 CM1&OS13 plus
15- 0:	CCM_01056m.01	OSIN3754.1	6e-129
15- 1:	CCM_01081m.01	OSIN3755.1	1e-110
15- 2:	CCM_01083m.01	OSIN3756.1	1e-55
15- 3:	CCM_01084m.01	OSIN3758.1	6e-63
15- 4:	CCM_01086m.01	OSIN3761.1	2e-80
15- 5:	CCM_01087m.01	OSIN3762.1	4e-180
15- 6:	CCM_01093m.01	OSIN3788.1	2e-08
## Alignment 16: score=295.0 e_value=3e-09 N=6 CM1&OS13 plus
16- 0:	CCM_01636m.01	OSIN3534.1	5e-134
16- 1:	CCM_01637m.01	OSIN3535.1	0
16- 2:	CCM_01639m.01	OSIN3537.1	8e-172
16- 3:	CCM_01640m.01	OSIN3542.1	1e-112
16- 4:	CCM_01641m.01	OSIN3543.1	1e-79
16- 5:	CCM_01642m.01	OSIN3544.1	0
## Alignment 17: score=1333.0 e_value=1.9e-84 N=27 CM1&OS13 minus
17- 0:	CCM_00907m.01	OSIN3715.1	2e-41
17- 1:	CCM_00908m.01	OSIN3710.1	4e-16
17- 2:	CCM_00911m.01	OSIN3709.1	0
17- 3:	CCM_00912m.01	OSIN3708.1	4e-28
17- 4:	CCM_00913m.01	OSIN3707.1	0
17- 5:	CCM_00915m.01	OSIN3705.1	0
17- 6:	CCM_00916m.01	OSIN3704.1	4e-47
17- 7:	CCM_00917m.01	OSIN3703.1	2e-128
17- 8:	CCM_00918m.01	OSIN3702.1	1e-60
17- 9:	CCM_00921m.01	OSIN3699.1	0
17- 10:	CCM_00922m.01	OSIN3698.1	6e-113
17- 11:	CCM_00923m.01	OSIN3697.1	0
17- 12:	CCM_00925m.01	OSIN3696.1	1e-154
17- 13:	CCM_00926m.01	OSIN3695.1	1e-174
17- 14:	CCM_00927m.01	OSIN3694.1	1e-49
17- 15:	CCM_00929m.01	OSIN3692.1	0
17- 16:	CCM_00930m.01	OSIN3691.1	0
17- 17:	CCM_00931m.01	OSIN3690.1	0
17- 18:	CCM_00932m.01	OSIN3689.1	5e-91
17- 19:	CCM_00933m.01	OSIN3688.1	6e-65
17- 20:	CCM_00935m.01	OSIN3687.1	0
17- 21:	CCM_00936m.01	OSIN3686.1	0
17- 22:	CCM_00939m.01	OSIN3682.1	3e-10
17- 23:	CCM_00940m.01	OSIN3681.1	9e-47
17- 24:	CCM_00941m.01	OSIN3680.1	5e-38
17- 25:	CCM_00944m.01	OSIN3679.1	1e-51
17- 26:	CCM_00945m.01	OSIN3678.1	2e-37
## Alignment 18: score=970.0 e_value=2.1e-55 N=20 CM1&OS13 minus
18- 0:	CCM_00505m.01	OSIN3490.1	0
18- 1:	CCM_00516m.01	OSIN3489.1	8e-107
18- 2:	CCM_00520m.01	OSIN3486.1	0
18- 3:	CCM_00522m.01	OSIN3485.1	0
18- 4:	CCM_00523m.01	OSIN3484.1	3e-127
18- 5:	CCM_00524m.01	OSIN3483.1	0
18- 6:	CCM_00528m.01	OSIN3482.1	0
18- 7:	CCM_00529m.01	OSIN3481.1	3e-82
18- 8:	CCM_00530m.01	OSIN3480.1	0
18- 9:	CCM_00532m.01	OSIN3476.1	4e-145
18- 10:	CCM_00534m.01	OSIN3474.1	0
18- 11:	CCM_00535m.01	OSIN3473.1	0
18- 12:	CCM_00536m.01	OSIN3472.1	0
18- 13:	CCM_00538m.01	OSIN3471.1	1e-47
18- 14:	CCM_00539m.01	OSIN3470.1	0
18- 15:	CCM_00540m.01	OSIN3466.1	2e-68
18- 16:	CCM_00542m.01	OSIN3462.1	4e-129
18- 17:	CCM_00543m.01	OSIN3461.1	2e-63
18- 18:	CCM_00544m.01	OSIN3460.1	1e-173
18- 19:	CCM_00547m.01	OSIN3458.1	3e-61
## Alignment 19: score=722.0 e_value=5.3e-37 N=15 CM1&OS13 minus
19- 0:	CCM_00470m.01	OSIN3629.1	5e-130
19- 1:	CCM_00471m.01	OSIN3628.1	3e-56
19- 2:	CCM_00472m.01	OSIN3627.1	8e-27
19- 3:	CCM_00479m.01	OSIN3625.1	0
19- 4:	CCM_00482m.01	OSIN3624.1	3e-128
19- 5:	CCM_00484m.01	OSIN3623.1	2e-51
19- 6:	CCM_00485m.01	OSIN3616.1	0
19- 7:	CCM_00486m.01	OSIN3615.1	0
19- 8:	CCM_00488m.01	OSIN3614.1	8e-50
19- 9:	CCM_00490m.01	OSIN3611.1	3e-129
19- 10:	CCM_00492m.01	OSIN3610.1	0
19- 11:	CCM_00496m.01	OSIN3608.1	0
19- 12:	CCM_00501m.01	OSIN3603.1	0
19- 13:	CCM_00502m.01	OSIN3601.1	2e-106
19- 14:	CCM_00503m.01	OSIN3599.1	5e-90
## Alignment 20: score=478.0 e_value=1.8e-20 N=10 CM1&OS13 minus
20- 0:	CCM_01626m.01	OSIN3552.1	0
20- 1:	CCM_01627m.01	OSIN3549.1	0
20- 2:	CCM_01628m.01	OSIN3548.1	1e-140
20- 3:	CCM_01629m.01	OSIN3547.1	0
20- 4:	CCM_01634m.01	OSIN3545.1	0
20- 5:	CCM_01639m.01	OSIN3537.1	8e-172
20- 6:	CCM_01643m.01	OSIN3532.1	1e-51
20- 7:	CCM_01645m.01	OSIN3531.1	2e-170
20- 8:	CCM_01649m.01	OSIN3529.1	2e-75
20- 9:	CCM_01651m.01	OSIN3527.1	5e-63
## Alignment 21: score=446.0 e_value=1e-16 N=9 CM1&OS13 minus
21- 0:	CCM_00506m.01	OSIN3565.1	6e-30
21- 1:	CCM_00507m.01	OSIN3564.1	5e-73
21- 2:	CCM_00508m.01	OSIN3563.1	3e-82
21- 3:	CCM_00509m.01	OSIN3562.1	0
21- 4:	CCM_00510m.01	OSIN3561.1	2e-160
21- 5:	CCM_00511m.01	OSIN3560.1	3e-35
21- 6:	CCM_00512m.01	OSIN3558.1	0
21- 7:	CCM_00513m.01	OSIN3557.1	0
21- 8:	CCM_00517m.01	OSIN3554.1	3e-98
## Alignment 22: score=443.0 e_value=3.9e-18 N=9 CM1&OS13 minus
22- 0:	CCM_01014m.01	OSIN3306.1	0
22- 1:	CCM_01017m.01	OSIN3305.1	1e-47
22- 2:	CCM_01018m.01	OSIN3303.1	0
22- 3:	CCM_01019m.01	OSIN3302.1	2e-32
22- 4:	CCM_01020m.01	OSIN3301.1	7e-161
22- 5:	CCM_01021m.01	OSIN3300.1	3e-23
22- 6:	CCM_01022m.01	OSIN3299.1	1e-36
22- 7:	CCM_01023m.01	OSIN3298.1	0
22- 8:	CCM_01028m.01	OSIN3293.1	1e-67
## Alignment 23: score=294.0 e_value=9.1e-08 N=6 CM1&OS13 minus
23- 0:	CCM_00998m.01	OSIN3285.1	0
23- 1:	CCM_01000m.01	OSIN3284.1	0
23- 2:	CCM_01001m.01	OSIN3283.1	0
23- 3:	CCM_01002m.01	OSIN3282.1	0
23- 4:	CCM_01003m.01	OSIN3278.1	0
23- 5:	CCM_01005m.01	OSIN3275.1	4e-52
## Alignment 24: score=294.0 e_value=4.4e-08 N=6 CM1&OS13 minus
24- 0:	CCM_00170m.01	OSIN3576.1	0
24- 1:	CCM_00171m.01	OSIN3574.1	0
24- 2:	CCM_00172m.01	OSIN3573.1	0
24- 3:	CCM_00173m.01	OSIN3570.1	0
24- 4:	CCM_00177m.01	OSIN3567.1	0
24- 5:	CCM_00178m.01	OSIN3566.1	0
## Alignment 25: score=625.0 e_value=2.7e-30 N=13 CM1&OS14 plus
25- 0:	CCM_00258m.01	OSIN5817.1	0
25- 1:	CCM_00275m.01	OSIN5826.1	8e-55
25- 2:	CCM_00278m.01	OSIN5827.1	0
25- 3:	CCM_00279m.01	OSIN5828.1	2e-172
25- 4:	CCM_00280m.01	OSIN5829.1	0
25- 5:	CCM_00281m.01	OSIN5830.1	2e-130
25- 6:	CCM_00285m.01	OSIN5831.1	3e-144
25- 7:	CCM_00286m.01	OSIN5832.1	1e-96
25- 8:	CCM_00289m.01	OSIN5833.1	0
25- 9:	CCM_00290m.01	OSIN5834.1	3e-37
25- 10:	CCM_00292m.01	OSIN5835.1	2e-97
25- 11:	CCM_00294m.01	OSIN5836.1	0
25- 12:	CCM_00295m.01	OSIN5837.1	0
## Alignment 26: score=597.0 e_value=3.4e-30 N=12 CM1&OS14 plus
26- 0:	CCM_01330m.01	OSIN5619.1	0
26- 1:	CCM_01331m.01	OSIN5620.1	0
26- 2:	CCM_01334m.01	OSIN5623.1	5e-158
26- 3:	CCM_01335m.01	OSIN5624.1	0
26- 4:	CCM_01336m.01	OSIN5625.1	0
26- 5:	CCM_01337m.01	OSIN5626.1	0
26- 6:	CCM_01338m.01	OSIN5627.1	2e-83
26- 7:	CCM_01339m.01	OSIN5628.1	4e-68
26- 8:	CCM_01340m.01	OSIN5629.1	0
26- 9:	CCM_01341m.01	OSIN5630.1	2e-159
26- 10:	CCM_01343m.01	OSIN5632.1	4e-30
26- 11:	CCM_01344m.01	OSIN5633.1	0
## Alignment 27: score=891.0 e_value=8.8e-50 N=18 CM1&OS14 minus
27- 0:	CCM_01276m.01	OSIN5655.1	5e-97
27- 1:	CCM_01277m.01	OSIN5654.1	4e-70
27- 2:	CCM_01278m.01	OSIN5653.1	0
27- 3:	CCM_01279m.01	OSIN5652.1	0
27- 4:	CCM_01280m.01	OSIN5650.1	0
27- 5:	CCM_01286m.01	OSIN5648.1	8e-84
27- 6:	CCM_01287m.01	OSIN5647.1	1e-149
27- 7:	CCM_01288m.01	OSIN5646.1	4e-55
27- 8:	CCM_01289m.01	OSIN5645.1	0
27- 9:	CCM_01290m.01	OSIN5643.1	0
27- 10:	CCM_01291m.01	OSIN5642.1	3e-142
27- 11:	CCM_01292m.01	OSIN5641.1	7e-74
27- 12:	CCM_01293m.01	OSIN5640.1	0
27- 13:	CCM_01294m.01	OSIN5638.1	0
27- 14:	CCM_01295m.01	OSIN5637.1	2e-153
27- 15:	CCM_01296m.01	OSIN5636.1	0
27- 16:	CCM_01297m.01	OSIN5635.1	0
27- 17:	CCM_01299m.01	OSIN5634.1	6e-134
## Alignment 28: score=442.0 e_value=6.1e-17 N=9 CM1&OS14 minus
28- 0:	CCM_01314m.01	OSIN5680.1	2e-64
28- 1:	CCM_01315m.01	OSIN5677.1	5e-110
28- 2:	CCM_01316m.01	OSIN5676.1	9e-179
28- 3:	CCM_01317m.01	OSIN5675.1	0
28- 4:	CCM_01318m.01	OSIN5674.1	0
28- 5:	CCM_01321m.01	OSIN5673.1	1e-73
28- 6:	CCM_01322m.01	OSIN5672.1	0
28- 7:	CCM_01324m.01	OSIN5670.1	0
28- 8:	CCM_01327m.01	OSIN5666.1	5e-137
## Alignment 29: score=298.0 e_value=1.6e-08 N=6 CM1&OS14 minus
29- 0:	CCM_00251m.01	OSIN5822.1	4e-77
29- 1:	CCM_00252m.01	OSIN5821.1	1e-120
29- 2:	CCM_00253m.01	OSIN5820.1	2e-65
29- 3:	CCM_00254m.01	OSIN5819.1	0
29- 4:	CCM_00257m.01	OSIN5818.1	2e-177
29- 5:	CCM_00258m.01	OSIN5817.1	0
## Alignment 30: score=292.0 e_value=1.1e-08 N=6 CM1&OS14 minus
30- 0:	CCM_01346m.01	OSIN5686.1	1e-43
30- 1:	CCM_01348m.01	OSIN5685.1	0
30- 2:	CCM_01349m.01	OSIN5684.1	3e-17
30- 3:	CCM_01357m.01	OSIN5683.1	0
30- 4:	CCM_01358m.01	OSIN5682.1	3e-98
30- 5:	CCM_01359m.01	OSIN5681.1	0
## Alignment 31: score=489.0 e_value=1e-19 N=10 CM1&OS19 plus
31- 0:	CCM_00767m.01	OSIN4858.1	2e-61
31- 1:	CCM_00768m.01	OSIN4859.1	2e-17
31- 2:	CCM_00772m.01	OSIN4861.1	2e-62
31- 3:	CCM_00774m.01	OSIN4865.1	0
31- 4:	CCM_00777m.01	OSIN4867.1	0
31- 5:	CCM_00779m.01	OSIN4868.1	0
31- 6:	CCM_00780m.01	OSIN4869.1	3e-173
31- 7:	CCM_00782m.01	OSIN4871.1	1e-76
31- 8:	CCM_00784m.01	OSIN4872.1	0
31- 9:	CCM_00785m.01	OSIN4873.1	6e-139
## Alignment 32: score=298.0 e_value=1.9e-08 N=6 CM1&OS19 minus
32- 0:	CCM_00966m.01	OSIN4949.1	1e-143
32- 1:	CCM_00967m.01	OSIN4948.1	0
32- 2:	CCM_00968m.01	OSIN4947.1	0
32- 3:	CCM_00970m.01	OSIN4946.1	8e-47
32- 4:	CCM_00971m.01	OSIN4945.1	0
32- 5:	CCM_00973m.01	OSIN4944.1	7e-147
## Alignment 33: score=2613.0 e_value=1.9e-195 N=53 CM1&OS2 minus
33- 0:	CCM_00085m.01	OSIN3241.1	0
33- 1:	CCM_00086m.01	OSIN3240.1	5e-66
33- 2:	CCM_00087m.01	OSIN3239.1	0
33- 3:	CCM_00088m.01	OSIN3238.1	9e-102
33- 4:	CCM_00089m.01	OSIN3237.1	5e-142
33- 5:	CCM_00090m.01	OSIN3236.1	0
33- 6:	CCM_00093m.01	OSIN3230.1	9e-159
33- 7:	CCM_00094m.01	OSIN3229.1	0
33- 8:	CCM_00095m.01	OSIN3228.1	2e-102
33- 9:	CCM_00096m.01	OSIN3227.1	0
33- 10:	CCM_00097m.01	OSIN3226.1	0
33- 11:	CCM_00099m.01	OSIN3225.1	1e-78
33- 12:	CCM_00100m.01	OSIN3224.1	0
33- 13:	CCM_00101m.01	OSIN3223.1	0
33- 14:	CCM_00102m.01	OSIN3222.1	9e-97
33- 15:	CCM_00103m.01	OSIN3220.1	2e-148
33- 16:	CCM_00104m.01	OSIN3219.1	0
33- 17:	CCM_00105m.01	OSIN3218.1	0
33- 18:	CCM_00106m.01	OSIN3217.1	1e-42
33- 19:	CCM_00108m.01	OSIN3216.1	2e-71
33- 20:	CCM_00110m.01	OSIN3212.1	5e-98
33- 21:	CCM_00111m.01	OSIN3211.1	0
33- 22:	CCM_00113m.01	OSIN3210.1	7e-70
33- 23:	CCM_00114m.01	OSIN3209.1	2e-46
33- 24:	CCM_00115m.01	OSIN3208.1	2e-90
33- 25:	CCM_00116m.01	OSIN3207.1	0
33- 26:	CCM_00117m.01	OSIN3206.1	2e-146
33- 27:	CCM_00121m.01	OSIN3205.1	2e-81
33- 28:	CCM_00122m.01	OSIN3199.1	2e-41
33- 29:	CCM_00123m.01	OSIN3198.1	0
33- 30:	CCM_00124m.01	OSIN3197.1	3e-75
33- 31:	CCM_00125m.01	OSIN3196.1	4e-113
33- 32:	CCM_00126m.01	OSIN3195.1	3e-99
33- 33:	CCM_00127m.01	OSIN3194.1	0
33- 34:	CCM_00128m.01	OSIN3193.1	0
33- 35:	CCM_00129m.01	OSIN3192.1	0
33- 36:	CCM_00130m.01	OSIN3191.1	3e-08
33- 37:	CCM_00134m.01	OSIN3190.1	0
33- 38:	CCM_00136m.01	OSIN3189.1	6e-106
33- 39:	CCM_00137m.01	OSIN3188.1	0
33- 40:	CCM_00144m.01	OSIN3183.1	1e-97
33- 41:	CCM_00145m.01	OSIN3181.1	1e-73
33- 42:	CCM_00146m.01	OSIN3180.1	0
33- 43:	CCM_00147m.01	OSIN3179.1	4e-74
33- 44:	CCM_00148m.01	OSIN3178.1	3e-77
33- 45:	CCM_00149m.01	OSIN3177.1	1e-47
33- 46:	CCM_00150m.01	OSIN3176.1	6e-59
33- 47:	CCM_00151m.01	OSIN3175.1	0
33- 48:	CCM_00153m.01	OSIN3174.1	7e-99
33- 49:	CCM_00155m.01	OSIN3173.1	0
33- 50:	CCM_00158m.01	OSIN3170.1	1e-110
33- 51:	CCM_00159m.01	OSIN3169.1	0
33- 52:	CCM_00160m.01	OSIN3166.1	0
## Alignment 34: score=698.0 e_value=2.1e-32 N=14 CM1&OS2 minus
34- 0:	CCM_00866m.01	OSIN2965.1	3e-44
34- 1:	CCM_00867m.01	OSIN2964.1	0
34- 2:	CCM_00868m.01	OSIN2963.1	6e-123
34- 3:	CCM_00869m.01	OSIN2962.1	0
34- 4:	CCM_00872m.01	OSIN2960.1	4e-135
34- 5:	CCM_00873m.01	OSIN2959.1	2e-76
34- 6:	CCM_00874m.01	OSIN2958.1	9e-133
34- 7:	CCM_00875m.01	OSIN2957.1	1e-94
34- 8:	CCM_00876m.01	OSIN2956.1	0
34- 9:	CCM_00877m.01	OSIN2955.1	0
34- 10:	CCM_00878m.01	OSIN2954.1	2e-161
34- 11:	CCM_00879m.01	OSIN2953.1	1e-30
34- 12:	CCM_00880m.01	OSIN2952.1	4e-56
34- 13:	CCM_00881m.01	OSIN2951.1	0
## Alignment 35: score=395.0 e_value=4.5e-13 N=8 CM1&OS2 minus
35- 0:	CCM_00885m.01	OSIN3045.1	0
35- 1:	CCM_00886m.01	OSIN3044.1	4e-69
35- 2:	CCM_00887m.01	OSIN3043.1	4e-171
35- 3:	CCM_00892m.01	OSIN3040.1	6e-102
35- 4:	CCM_00894m.01	OSIN3039.1	8e-63
35- 5:	CCM_00895m.01	OSIN3038.1	0
35- 6:	CCM_00896m.01	OSIN3037.1	0
35- 7:	CCM_00897m.01	OSIN3036.1	7e-89
## Alignment 36: score=266.0 e_value=6.9e-10 N=6 CM1&OS2 minus
36- 0:	CCM_01176m.01	OSIN3165.1	0
36- 1:	CCM_01193m.01	OSIN3164.1	0
36- 2:	CCM_01196m.01	OSIN3163.1	1e-136
36- 3:	CCM_01202m.01	OSIN3157.1	8e-175
36- 4:	CCM_01212m.01	OSIN3155.1	6e-149
36- 5:	CCM_01214m.01	OSIN3152.1	0
## Alignment 37: score=394.0 e_value=3.2e-13 N=8 CM1&OS20 plus
37- 0:	CCM_00985m.01	OSIN5572.1	0
37- 1:	CCM_00986m.01	OSIN5573.1	0
37- 2:	CCM_00990m.01	OSIN5574.1	2e-146
37- 3:	CCM_00993m.01	OSIN5578.1	0
37- 4:	CCM_00994m.01	OSIN5579.1	6e-15
37- 5:	CCM_00995m.01	OSIN5580.1	3e-150
37- 6:	CCM_00996m.01	OSIN5581.1	0
37- 7:	CCM_00997m.01	OSIN5582.1	2e-44
## Alignment 38: score=348.0 e_value=3.6e-10 N=7 CM1&OS20 plus
38- 0:	CCM_01030m.01	OSIN5583.1	1e-152
38- 1:	CCM_01031m.01	OSIN5585.1	4e-115
38- 2:	CCM_01032m.01	OSIN5586.1	0
38- 3:	CCM_01033m.01	OSIN5587.1	8e-111
38- 4:	CCM_01034m.01	OSIN5588.1	9e-28
38- 5:	CCM_01035m.01	OSIN5590.1	9e-20
38- 6:	CCM_01036m.01	OSIN5591.1	3e-149
## Alignment 39: score=298.0 e_value=5.2e-08 N=6 CM1&OS20 minus
39- 0:	CCM_01094m.01	OSIN5396.1	0
39- 1:	CCM_01095m.01	OSIN5395.1	0
39- 2:	CCM_01096m.01	OSIN5394.1	2e-153
39- 3:	CCM_01097m.01	OSIN5393.1	1e-93
39- 4:	CCM_01098m.01	OSIN5392.1	3e-73
39- 5:	CCM_01099m.01	OSIN5389.1	9e-146
## Alignment 40: score=385.0 e_value=2.4e-14 N=8 CM1&OS22 minus
40- 0:	CCM_00759m.01	OSIN6410.1	0
40- 1:	CCM_00760m.01	OSIN6407.1	1e-11
40- 2:	CCM_00761m.01	OSIN6398.1	0
40- 3:	CCM_00762m.01	OSIN6397.1	1e-111
40- 4:	CCM_00763m.01	OSIN6396.1	7e-165
40- 5:	CCM_00764m.01	OSIN6395.1	0
40- 6:	CCM_00765m.01	OSIN6393.1	0
40- 7:	CCM_00766m.01	OSIN6388.1	2e-140
## Alignment 41: score=1140.0 e_value=3.3e-68 N=23 CM1&OS24 plus
41- 0:	CCM_01373m.01	OSIN5222.1	1e-28
41- 1:	CCM_01374m.01	OSIN5224.1	1e-27
41- 2:	CCM_01375m.01	OSIN5225.1	0
41- 3:	CCM_01376m.01	OSIN5226.1	5e-34
41- 4:	CCM_01377m.01	OSIN5227.1	4e-157
41- 5:	CCM_01379m.01	OSIN5229.1	0
41- 6:	CCM_01380m.01	OSIN5230.1	0
41- 7:	CCM_01381m.01	OSIN5231.1	5e-50
41- 8:	CCM_01382m.01	OSIN5232.1	0
41- 9:	CCM_01383m.01	OSIN5233.1	0
41- 10:	CCM_01384m.01	OSIN5234.1	0
41- 11:	CCM_01386m.01	OSIN5235.1	9e-142
41- 12:	CCM_01387m.01	OSIN5236.1	0
41- 13:	CCM_01388m.01	OSIN5237.1	0
41- 14:	CCM_01389m.01	OSIN5239.1	6e-138
41- 15:	CCM_01390m.01	OSIN5240.1	0
41- 16:	CCM_01391m.01	OSIN5241.1	0
41- 17:	CCM_01392m.01	OSIN5242.1	0
41- 18:	CCM_01393m.01	OSIN5243.1	1e-148
41- 19:	CCM_01394m.01	OSIN5249.1	0
41- 20:	CCM_01396m.01	OSIN5251.1	3e-162
41- 21:	CCM_01397m.01	OSIN5252.1	4e-50
41- 22:	CCM_01398m.01	OSIN5253.1	4e-116
## Alignment 42: score=332.0 e_value=3.3e-15 N=7 CM1&OS24 plus
42- 0:	CCM_00603m.01	OSIN5029.1	0
42- 1:	CCM_00604m.01	OSIN5030.1	1e-102
42- 2:	CCM_00605m.01	OSIN5031.1	6e-103
42- 3:	CCM_00606m.01	OSIN5032.1	2e-30
42- 4:	CCM_00607m.01	OSIN5033.1	0
42- 5:	CCM_00608m.01	OSIN5034.1	0
42- 6:	CCM_00621m.01	OSIN5054.1	4e-89
## Alignment 43: score=496.0 e_value=2.4e-19 N=10 CM1&OS24 minus
43- 0:	CCM_01150m.01	OSIN5074.1	0
43- 1:	CCM_01151m.01	OSIN5073.1	2e-79
43- 2:	CCM_01152m.01	OSIN5072.1	0
43- 3:	CCM_01153m.01	OSIN5071.1	0
43- 4:	CCM_01154m.01	OSIN5070.1	0
43- 5:	CCM_01156m.01	OSIN5069.1	1e-58
43- 6:	CCM_01158m.01	OSIN5068.1	0
43- 7:	CCM_01159m.01	OSIN5065.1	5e-73
43- 8:	CCM_01160m.01	OSIN5064.1	0
43- 9:	CCM_01161m.01	OSIN5063.1	2e-78
## Alignment 44: score=250.0 e_value=4.4e-08 N=5 CM1&OS26 minus
44- 0:	CCM_01142m.01	OSIN7772.1	1e-154
44- 1:	CCM_01143m.01	OSIN7771.1	2e-132
44- 2:	CCM_01144m.01	OSIN7770.1	0
44- 3:	CCM_01145m.01	OSIN7769.1	1e-153
44- 4:	CCM_01146m.01	OSIN7768.1	8e-171
## Alignment 45: score=368.0 e_value=3e-18 N=8 CM1&OS30 minus
45- 0:	CCM_00815m.01	OSIN6967.1	0
45- 1:	CCM_00818m.01	OSIN6964.1	0
45- 2:	CCM_00819m.01	OSIN6963.1	2e-158
45- 3:	CCM_00820m.01	OSIN6960.1	2e-105
45- 4:	CCM_00839m.01	OSIN6938.1	0
45- 5:	CCM_00840m.01	OSIN6936.1	0
45- 6:	CCM_00841m.01	OSIN6935.1	1e-134
45- 7:	CCM_00848m.01	OSIN6934.1	1e-151
## Alignment 46: score=529.0 e_value=2.4e-24 N=11 CM1&OS32 plus
46- 0:	CCM_00786m.01	OSIN5989.1	0
46- 1:	CCM_00787m.01	OSIN5990.1	0
46- 2:	CCM_00788m.01	OSIN5991.1	2e-114
46- 3:	CCM_00789m.01	OSIN5993.1	3e-94
46- 4:	CCM_00790m.01	OSIN5994.1	7e-89
46- 5:	CCM_00805m.01	OSIN5995.1	2e-133
46- 6:	CCM_00806m.01	OSIN5996.1	4e-50
46- 7:	CCM_00807m.01	OSIN5997.1	1e-137
46- 8:	CCM_00808m.01	OSIN5998.1	7e-71
46- 9:	CCM_00809m.01	OSIN5999.1	0
46- 10:	CCM_00816m.01	OSIN6000.1	0
## Alignment 47: score=345.0 e_value=3.2e-11 N=7 CM1&OS32 plus
47- 0:	CCM_00060m.01	OSIN5896.1	0
47- 1:	CCM_00061m.01	OSIN5897.1	0
47- 2:	CCM_00062m.01	OSIN5898.1	2e-36
47- 3:	CCM_00063m.01	OSIN5900.1	0
47- 4:	CCM_00064m.01	OSIN5901.1	8e-09
47- 5:	CCM_00065m.01	OSIN5902.1	3e-112
47- 6:	CCM_00068m.01	OSIN5907.1	0
## Alignment 48: score=479.0 e_value=3.6e-22 N=10 CM1&OS32 minus
48- 0:	CCM_00048m.01	OSIN5918.1	1e-92
48- 1:	CCM_00050m.01	OSIN5912.1	6e-141
48- 2:	CCM_00051m.01	OSIN5911.1	0
48- 3:	CCM_00052m.01	OSIN5910.1	0
48- 4:	CCM_00054m.01	OSIN5909.1	0
48- 5:	CCM_00057m.01	OSIN5908.1	0
48- 6:	CCM_00064m.01	OSIN5901.1	8e-09
48- 7:	CCM_00067m.01	OSIN5895.1	0
48- 8:	CCM_00070m.01	OSIN5893.1	1e-74
48- 9:	CCM_00071m.01	OSIN5892.1	0
## Alignment 49: score=982.0 e_value=5.3e-59 N=20 CM1&OS33 minus
49- 0:	CCM_00399m.01	OSIN7299.1	7e-149
49- 1:	CCM_00400m.01	OSIN7298.1	0
49- 2:	CCM_00401m.01	OSIN7297.1	0
49- 3:	CCM_00414m.01	OSIN7296.1	4e-87
49- 4:	CCM_00415m.01	OSIN7295.1	1e-93
49- 5:	CCM_00416m.01	OSIN7294.1	2e-16
49- 6:	CCM_00417m.01	OSIN7293.1	0
49- 7:	CCM_00418m.01	OSIN7292.1	0
49- 8:	CCM_00420m.01	OSIN7291.1	0
49- 9:	CCM_00421m.01	OSIN7290.1	5e-123
49- 10:	CCM_00422m.01	OSIN7289.1	0
49- 11:	CCM_00423m.01	OSIN7288.1	0
49- 12:	CCM_00425m.01	OSIN7286.1	3e-54
49- 13:	CCM_00429m.01	OSIN7283.1	0
49- 14:	CCM_00430m.01	OSIN7282.1	2e-98
49- 15:	CCM_00431m.01	OSIN7281.1	4e-169
49- 16:	CCM_00432m.01	OSIN7280.1	0
49- 17:	CCM_00433m.01	OSIN7278.1	3e-20
49- 18:	CCM_00434m.01	OSIN7277.1	0
49- 19:	CCM_00435m.01	OSIN7276.1	4e-92
## Alignment 50: score=1038.0 e_value=3.5e-63 N=22 CM1&OS36 plus
50- 0:	CCM_00629m.01	OSIN6087.1	0
50- 1:	CCM_00630m.01	OSIN6088.1	0
50- 2:	CCM_00634m.01	OSIN6092.1	0
50- 3:	CCM_00635m.01	OSIN6093.1	0
50- 4:	CCM_00637m.01	OSIN6094.1	0
50- 5:	CCM_00639m.01	OSIN6095.1	3e-21
50- 6:	CCM_00646m.01	OSIN6097.1	0
50- 7:	CCM_00648m.01	OSIN6098.1	0
50- 8:	CCM_00649m.01	OSIN6099.1	1e-58
50- 9:	CCM_00656m.01	OSIN6100.1	5e-100
50- 10:	CCM_00663m.01	OSIN6103.1	1e-07
50- 11:	CCM_00664m.01	OSIN6104.1	7e-106
50- 12:	CCM_00665m.01	OSIN6105.1	9e-107
50- 13:	CCM_00666m.01	OSIN6106.1	3e-44
50- 14:	CCM_00670m.01	OSIN6108.1	2e-81
50- 15:	CCM_00683m.01	OSIN6111.1	0
50- 16:	CCM_00694m.01	OSIN6112.1	2e-141
50- 17:	CCM_00698m.01	OSIN6114.1	7e-146
50- 18:	CCM_00699m.01	OSIN6115.1	4e-167
50- 19:	CCM_00701m.01	OSIN6119.1	8e-110
50- 20:	CCM_00704m.01	OSIN6120.1	9e-161
50- 21:	CCM_00711m.01	OSIN6123.1	0
## Alignment 51: score=834.0 e_value=1.7e-50 N=17 CM1&OS36 minus
51- 0:	CCM_00730m.01	OSIN6084.1	0
51- 1:	CCM_00731m.01	OSIN6083.1	8e-65
51- 2:	CCM_00732m.01	OSIN6082.1	6e-89
51- 3:	CCM_00733m.01	OSIN6081.1	0
51- 4:	CCM_00734m.01	OSIN6080.1	4e-172
51- 5:	CCM_00735m.01	OSIN6079.1	0
51- 6:	CCM_00736m.01	OSIN6078.1	0
51- 7:	CCM_00737m.01	OSIN6076.1	1e-166
51- 8:	CCM_00740m.01	OSIN6075.1	0
51- 9:	CCM_00742m.01	OSIN6074.1	0
51- 10:	CCM_00743m.01	OSIN6073.1	0
51- 11:	CCM_00744m.01	OSIN6071.1	1e-88
51- 12:	CCM_00749m.01	OSIN6067.1	2e-104
51- 13:	CCM_00750m.01	OSIN6064.1	7e-120
51- 14:	CCM_00751m.01	OSIN6063.1	0
51- 15:	CCM_00757m.01	OSIN6060.1	0
51- 16:	CCM_00758m.01	OSIN6059.1	0
## Alignment 52: score=1187.0 e_value=8.5e-70 N=24 CM1&OS38 plus
52- 0:	CCM_01437m.01	OSIN6286.1	1e-150
52- 1:	CCM_01438m.01	OSIN6287.1	0
52- 2:	CCM_01439m.01	OSIN6288.1	0
52- 3:	CCM_01444m.01	OSIN6289.1	8e-176
52- 4:	CCM_01445m.01	OSIN6290.1	5e-58
52- 5:	CCM_01446m.01	OSIN6291.1	1e-88
52- 6:	CCM_01447m.01	OSIN6292.1	0
52- 7:	CCM_01449m.01	OSIN6295.1	1e-80
52- 8:	CCM_01451m.01	OSIN6297.1	1e-118
52- 9:	CCM_01452m.01	OSIN6298.1	0
52- 10:	CCM_01453m.01	OSIN6299.1	9e-112
52- 11:	CCM_01455m.01	OSIN6300.1	0
52- 12:	CCM_01456m.01	OSIN6301.1	1e-116
52- 13:	CCM_01457m.01	OSIN6302.1	2e-49
52- 14:	CCM_01458m.01	OSIN6303.1	0
52- 15:	CCM_01460m.01	OSIN6304.1	0
52- 16:	CCM_01461m.01	OSIN6305.1	0
52- 17:	CCM_01462m.01	OSIN6306.1	2e-65
52- 18:	CCM_01463m.01	OSIN6307.1	2e-44
52- 19:	CCM_01464m.01	OSIN6308.1	2e-81
52- 20:	CCM_01465m.01	OSIN6309.1	6e-93
52- 21:	CCM_01470m.01	OSIN6310.1	0
52- 22:	CCM_01471m.01	OSIN6311.1	1e-169
52- 23:	CCM_01472m.01	OSIN6312.1	9e-112
## Alignment 53: score=445.0 e_value=1.3e-16 N=9 CM1&OS38 plus
53- 0:	CCM_01876m.01	OSIN6330.1	2e-124
53- 1:	CCM_01878m.01	OSIN6331.1	0
53- 2:	CCM_01880m.01	OSIN6332.1	7e-156
53- 3:	CCM_01881m.01	OSIN6333.1	2e-50
53- 4:	CCM_01882m.01	OSIN6334.1	9e-96
53- 5:	CCM_01884m.01	OSIN6335.1	6e-172
53- 6:	CCM_01887m.01	OSIN6337.1	0
53- 7:	CCM_01888m.01	OSIN6338.1	6e-135
53- 8:	CCM_01889m.01	OSIN6339.1	0
## Alignment 54: score=1673.0 e_value=1.6e-125 N=35 CM1&OS38 minus
54- 0:	CCM_01425m.01	OSIN6325.1	0
54- 1:	CCM_01426m.01	OSIN6322.1	1e-14
54- 2:	CCM_01430m.01	OSIN6319.1	3e-131
54- 3:	CCM_01431m.01	OSIN6318.1	3e-133
54- 4:	CCM_01434m.01	OSIN6316.1	3e-106
54- 5:	CCM_01436m.01	OSIN6314.1	0
54- 6:	CCM_01452m.01	OSIN6298.1	0
54- 7:	CCM_01474m.01	OSIN6274.1	1e-164
54- 8:	CCM_01475m.01	OSIN6273.1	0
54- 9:	CCM_01477m.01	OSIN6272.1	7e-99
54- 10:	CCM_01478m.01	OSIN6271.1	3e-40
54- 11:	CCM_01479m.01	OSIN6269.1	0
54- 12:	CCM_01480m.01	OSIN6266.1	0
54- 13:	CCM_01481m.01	OSIN6265.1	1e-103
54- 14:	CCM_01484m.01	OSIN6264.1	4e-156
54- 15:	CCM_01485m.01	OSIN6263.1	7e-59
54- 16:	CCM_01486m.01	OSIN6261.1	0
54- 17:	CCM_01487m.01	OSIN6260.1	0
54- 18:	CCM_01488m.01	OSIN6259.1	0
54- 19:	CCM_01494m.01	OSIN6255.1	1e-117
54- 20:	CCM_01497m.01	OSIN6254.1	6e-78
54- 21:	CCM_01498m.01	OSIN6253.1	3e-161
54- 22:	CCM_01499m.01	OSIN6252.1	9e-103
54- 23:	CCM_01500m.01	OSIN6249.1	6e-58
54- 24:	CCM_01501m.01	OSIN6248.1	0
54- 25:	CCM_01504m.01	OSIN6246.1	0
54- 26:	CCM_01505m.01	OSIN6245.1	2e-154
54- 27:	CCM_01508m.01	OSIN6244.1	0
54- 28:	CCM_01509m.01	OSIN6243.1	1e-106
54- 29:	CCM_01510m.01	OSIN6242.1	3e-180
54- 30:	CCM_01512m.01	OSIN6241.1	0
54- 31:	CCM_01513m.01	OSIN6240.1	1e-60
54- 32:	CCM_01514m.01	OSIN6239.1	1e-126
54- 33:	CCM_01522m.01	OSIN6238.1	5e-115
54- 34:	CCM_01523m.01	OSIN6234.1	0
## Alignment 55: score=1103.0 e_value=5.2e-70 N=23 CM1&OS4 plus
55- 0:	CCM_00330m.01	OSIN2270.1	6e-102
55- 1:	CCM_00332m.01	OSIN2271.1	0
55- 2:	CCM_00333m.01	OSIN2272.1	4e-136
55- 3:	CCM_00337m.01	OSIN2275.1	3e-52
55- 4:	CCM_00340m.01	OSIN2277.1	2e-49
55- 5:	CCM_00341m.01	OSIN2278.1	0
55- 6:	CCM_00342m.01	OSIN2279.1	2e-110
55- 7:	CCM_00343m.01	OSIN2280.1	3e-70
55- 8:	CCM_00347m.01	OSIN2281.1	0
55- 9:	CCM_00348m.01	OSIN2282.1	0
55- 10:	CCM_00349m.01	OSIN2283.1	0
55- 11:	CCM_00359m.01	OSIN2302.1	1e-46
55- 12:	CCM_00360m.01	OSIN2316.1	0
55- 13:	CCM_00361m.01	OSIN2317.1	0
55- 14:	CCM_00363m.01	OSIN2318.1	2e-159
55- 15:	CCM_00364m.01	OSIN2319.1	0
55- 16:	CCM_00365m.01	OSIN2320.1	6e-96
55- 17:	CCM_00366m.01	OSIN2322.1	5e-172
55- 18:	CCM_00367m.01	OSIN2323.1	0
55- 19:	CCM_00368m.01	OSIN2324.1	0
55- 20:	CCM_00369m.01	OSIN2325.1	3e-57
55- 21:	CCM_00371m.01	OSIN2326.1	2e-154
55- 22:	CCM_00376m.01	OSIN2327.1	1e-47
## Alignment 56: score=891.0 e_value=3.8e-50 N=18 CM1&OS4 plus
56- 0:	CCM_00222m.01	OSIN2437.1	0
56- 1:	CCM_00223m.01	OSIN2438.1	1e-27
56- 2:	CCM_00224m.01	OSIN2439.1	4e-61
56- 3:	CCM_00225m.01	OSIN2440.1	9e-107
56- 4:	CCM_00226m.01	OSIN2441.1	8e-49
56- 5:	CCM_00227m.01	OSIN2442.1	0
56- 6:	CCM_00230m.01	OSIN2443.1	1e-38
56- 7:	CCM_00232m.01	OSIN2444.1	0
56- 8:	CCM_00236m.01	OSIN2445.1	0
56- 9:	CCM_00237m.01	OSIN2446.1	2e-107
56- 10:	CCM_00238m.01	OSIN2447.1	1e-144
56- 11:	CCM_00239m.01	OSIN2448.1	3e-42
56- 12:	CCM_00240m.01	OSIN2449.1	0
56- 13:	CCM_00241m.01	OSIN2450.1	2e-43
56- 14:	CCM_00243m.01	OSIN2451.1	1e-41
56- 15:	CCM_00244m.01	OSIN2452.1	7e-85
56- 16:	CCM_00245m.01	OSIN2453.1	4e-88
56- 17:	CCM_00248m.01	OSIN2455.1	0
## Alignment 57: score=473.0 e_value=2.1e-22 N=10 CM1&OS4 plus
57- 0:	CCM_01721m.01	OSIN1855.1	3e-47
57- 1:	CCM_01724m.01	OSIN1861.1	3e-38
57- 2:	CCM_01725m.01	OSIN1862.1	0
57- 3:	CCM_01726m.01	OSIN1863.1	0
57- 4:	CCM_01727m.01	OSIN1865.1	1e-93
57- 5:	CCM_01728m.01	OSIN1866.1	0
57- 6:	CCM_01729m.01	OSIN1867.1	0
57- 7:	CCM_01730m.01	OSIN1868.1	0
57- 8:	CCM_01733m.01	OSIN1869.1	2e-15
57- 9:	CCM_01739m.01	OSIN1889.1	1e-15
## Alignment 58: score=396.0 e_value=9.9e-14 N=8 CM1&OS4 plus
58- 0:	CCM_00261m.01	OSIN2429.1	0
58- 1:	CCM_00262m.01	OSIN2430.1	0
58- 2:	CCM_00266m.01	OSIN2431.1	0
58- 3:	CCM_00267m.01	OSIN2432.1	1e-71
58- 4:	CCM_00268m.01	OSIN2433.1	2e-21
58- 5:	CCM_00270m.01	OSIN2434.1	0
58- 6:	CCM_00271m.01	OSIN2435.1	0
58- 7:	CCM_00272m.01	OSIN2436.1	6e-145
## Alignment 59: score=396.0 e_value=8.7e-13 N=8 CM1&OS4 plus
59- 0:	CCM_00192m.01	OSIN2478.1	3e-21
59- 1:	CCM_00194m.01	OSIN2479.1	0
59- 2:	CCM_00196m.01	OSIN2481.1	7e-30
59- 3:	CCM_00197m.01	OSIN2482.1	0
59- 4:	CCM_00198m.01	OSIN2483.1	0
59- 5:	CCM_00200m.01	OSIN2484.1	0
59- 6:	CCM_00201m.01	OSIN2485.1	0
59- 7:	CCM_00203m.01	OSIN2486.1	4e-16
## Alignment 60: score=300.0 e_value=3.1e-08 N=6 CM1&OS4 plus
60- 0:	CCM_01652m.01	OSIN2394.1	0
60- 1:	CCM_01653m.01	OSIN2395.1	0
60- 2:	CCM_01654m.01	OSIN2396.1	0
60- 3:	CCM_01655m.01	OSIN2397.1	0
60- 4:	CCM_01656m.01	OSIN2398.1	0
60- 5:	CCM_01657m.01	OSIN2399.1	8e-132
## Alignment 61: score=843.0 e_value=3.5e-46 N=17 CM1&OS4 minus
61- 0:	CCM_01703m.01	OSIN2371.1	0
61- 1:	CCM_01704m.01	OSIN2370.1	0
61- 2:	CCM_01705m.01	OSIN2369.1	0
61- 3:	CCM_01706m.01	OSIN2368.1	0
61- 4:	CCM_01707m.01	OSIN2365.1	8e-146
61- 5:	CCM_01708m.01	OSIN2364.1	4e-94
61- 6:	CCM_01709m.01	OSIN2363.1	0
61- 7:	CCM_01710m.01	OSIN2362.1	0
61- 8:	CCM_01712m.01	OSIN2361.1	2e-80
61- 9:	CCM_01713m.01	OSIN2359.1	4e-34
61- 10:	CCM_01714m.01	OSIN2358.1	1e-42
61- 11:	CCM_01715m.01	OSIN2357.1	7e-64
61- 12:	CCM_01716m.01	OSIN2356.1	1e-50
61- 13:	CCM_01717m.01	OSIN2355.1	2e-31
61- 14:	CCM_01718m.01	OSIN2353.1	0
61- 15:	CCM_01719m.01	OSIN2351.1	0
61- 16:	CCM_01720m.01	OSIN2349.1	0
## Alignment 62: score=831.0 e_value=5.4e-56 N=18 CM1&OS4 minus
62- 0:	CCM_00189m.01	OSIN2490.1	3e-89
62- 1:	CCM_00191m.01	OSIN2489.1	2e-159
62- 2:	CCM_00198m.01	OSIN2483.1	0
62- 3:	CCM_00205m.01	OSIN2475.1	5e-99
62- 4:	CCM_00206m.01	OSIN2474.1	8e-30
62- 5:	CCM_00207m.01	OSIN2472.1	2e-112
62- 6:	CCM_00208m.01	OSIN2471.1	5e-23
62- 7:	CCM_00210m.01	OSIN2470.1	0
62- 8:	CCM_00215m.01	OSIN2468.1	0
62- 9:	CCM_00216m.01	OSIN2466.1	0
62- 10:	CCM_00217m.01	OSIN2465.1	1e-175
62- 11:	CCM_00218m.01	OSIN2464.1	3e-38
62- 12:	CCM_00219m.01	OSIN2463.1	0
62- 13:	CCM_00220m.01	OSIN2461.1	0
62- 14:	CCM_00221m.01	OSIN2460.1	2e-79
62- 15:	CCM_00246m.01	OSIN2459.1	0
62- 16:	CCM_00250m.01	OSIN2454.1	0
62- 17:	CCM_00270m.01	OSIN2434.1	0
## Alignment 63: score=492.0 e_value=4.6e-20 N=10 CM1&OS4 minus
63- 0:	CCM_00300m.01	OSIN2296.1	1e-92
63- 1:	CCM_00301m.01	OSIN2295.1	4e-73
63- 2:	CCM_00302m.01	OSIN2294.1	0
63- 3:	CCM_00303m.01	OSIN2293.1	5e-87
63- 4:	CCM_00304m.01	OSIN2292.1	8e-100
63- 5:	CCM_00310m.01	OSIN2291.1	0
63- 6:	CCM_00312m.01	OSIN2290.1	4e-173
63- 7:	CCM_00313m.01	OSIN2288.1	4e-111
63- 8:	CCM_00314m.01	OSIN2287.1	2e-69
63- 9:	CCM_00315m.01	OSIN2285.1	0
## Alignment 64: score=449.0 e_value=5.6e-16 N=9 CM1&OS4 minus
64- 0:	CCM_00350m.01	OSIN2312.1	7e-117
64- 1:	CCM_00351m.01	OSIN2310.1	0
64- 2:	CCM_00352m.01	OSIN2309.1	2e-122
64- 3:	CCM_00353m.01	OSIN2308.1	2e-31
64- 4:	CCM_00354m.01	OSIN2307.1	0
64- 5:	CCM_00355m.01	OSIN2306.1	8e-102
64- 6:	CCM_00356m.01	OSIN2305.1	0
64- 7:	CCM_00357m.01	OSIN2304.1	6e-180
64- 8:	CCM_00358m.01	OSIN2303.1	0
## Alignment 65: score=642.0 e_value=1.6e-28 N=13 CM1&OS46 plus
65- 0:	CCM_00002m.01	OSIN7199.1	1e-149
65- 1:	CCM_00003m.01	OSIN7200.1	6e-139
65- 2:	CCM_00004m.01	OSIN7201.1	8e-102
65- 3:	CCM_00005m.01	OSIN7202.1	0
65- 4:	CCM_00006m.01	OSIN7203.1	0
65- 5:	CCM_00007m.01	OSIN7210.1	3e-73
65- 6:	CCM_00008m.01	OSIN7211.1	0
65- 7:	CCM_00009m.01	OSIN7212.1	0
65- 8:	CCM_00010m.01	OSIN7213.1	3e-87
65- 9:	CCM_00013m.01	OSIN7214.1	0
65- 10:	CCM_00014m.01	OSIN7215.1	1e-87
65- 11:	CCM_00015m.01	OSIN7216.1	0
65- 12:	CCM_00016m.01	OSIN7217.1	8e-24
## Alignment 66: score=299.0 e_value=6.9e-09 N=6 CM1&OS46 plus
66- 0:	CCM_00033m.01	OSIN7178.1	2e-117
66- 1:	CCM_00034m.01	OSIN7180.1	2e-129
66- 2:	CCM_00035m.01	OSIN7181.1	0
66- 3:	CCM_00036m.01	OSIN7182.1	4e-22
66- 4:	CCM_00037m.01	OSIN7183.1	8e-60
66- 5:	CCM_00038m.01	OSIN7184.1	0
## Alignment 67: score=367.0 e_value=3.3e-15 N=8 CM1&OS46 minus
67- 0:	CCM_00006m.01	OSIN7203.1	0
67- 1:	CCM_00021m.01	OSIN7194.1	3e-177
67- 2:	CCM_00027m.01	OSIN7188.1	2e-17
67- 3:	CCM_00034m.01	OSIN7180.1	2e-129
67- 4:	CCM_00040m.01	OSIN7174.1	1e-126
67- 5:	CCM_00041m.01	OSIN7173.1	0
67- 6:	CCM_00042m.01	OSIN7172.1	6e-70
67- 7:	CCM_00045m.01	OSIN7170.1	7e-39
## Alignment 68: score=314.0 e_value=6.3e-15 N=7 CM1&OS49 plus
68- 0:	CCM_01038m.01	OSIN7309.1	2e-12
68- 1:	CCM_01063m.01	OSIN7313.1	8e-74
68- 2:	CCM_01065m.01	OSIN7314.1	0
68- 3:	CCM_01072m.01	OSIN7315.1	7e-58
68- 4:	CCM_01073m.01	OSIN7316.1	1e-61
68- 5:	CCM_01074m.01	OSIN7317.1	0
68- 6:	CCM_01079m.01	OSIN7323.1	0
## Alignment 69: score=643.0 e_value=6.6e-28 N=13 CM1&OS51 minus
69- 0:	CCM_00946m.01	OSIN6539.1	1e-44
69- 1:	CCM_00948m.01	OSIN6538.1	0
69- 2:	CCM_00949m.01	OSIN6537.1	0
69- 3:	CCM_00951m.01	OSIN6536.1	0
69- 4:	CCM_00952m.01	OSIN6535.1	0
69- 5:	CCM_00953m.01	OSIN6534.1	6e-42
69- 6:	CCM_00954m.01	OSIN6533.1	2e-143
69- 7:	CCM_00956m.01	OSIN6532.1	1e-147
69- 8:	CCM_00960m.01	OSIN6531.1	1e-70
69- 9:	CCM_00961m.01	OSIN6530.1	4e-59
69- 10:	CCM_00962m.01	OSIN6529.1	0
69- 11:	CCM_00964m.01	OSIN6528.1	9e-178
69- 12:	CCM_00965m.01	OSIN6527.1	1e-51
## Alignment 70: score=627.0 e_value=3.1e-40 N=14 CM1&OS7 plus
70- 0:	CCM_01194m.01	OSIN7531.1	0
70- 1:	CCM_01214m.01	OSIN7536.1	1e-126
70- 2:	CCM_01217m.01	OSIN7538.1	0
70- 3:	CCM_01226m.01	OSIN7542.1	1e-102
70- 4:	CCM_01242m.01	OSIN7543.1	0
70- 5:	CCM_01252m.01	OSIN7544.1	8e-157
70- 6:	CCM_01256m.01	OSIN7546.1	0
70- 7:	CCM_01257m.01	OSIN7547.1	0
70- 8:	CCM_01258m.01	OSIN7548.1	3e-153
70- 9:	CCM_01259m.01	OSIN7549.1	1e-111
70- 10:	CCM_01260m.01	OSIN7551.1	0
70- 11:	CCM_01261m.01	OSIN7552.1	0
70- 12:	CCM_01273m.01	OSIN7553.1	2e-25
70- 13:	CCM_01275m.01	OSIN7560.1	0
## Alignment 71: score=366.0 e_value=6.4e-18 N=8 CM10&OS10 plus
71- 0:	CCM_09656m.01	OSIN4469.1	2e-31
71- 1:	CCM_09658m.01	OSIN4488.1	0
71- 2:	CCM_09665m.01	OSIN4502.1	1e-136
71- 3:	CCM_09667m.01	OSIN4504.1	8e-134
71- 4:	CCM_09668m.01	OSIN4505.1	0
71- 5:	CCM_09669m.01	OSIN4508.1	0
71- 6:	CCM_09670m.01	OSIN4509.1	1e-87
71- 7:	CCM_09671m.01	OSIN4510.1	0
## Alignment 72: score=636.0 e_value=1.4e-27 N=13 CM10&OS10 minus
72- 0:	CCM_09593m.01	OSIN4481.1	0
72- 1:	CCM_09595m.01	OSIN4479.1	0
72- 2:	CCM_09596m.01	OSIN4477.1	0
72- 3:	CCM_09598m.01	OSIN4476.1	8e-28
72- 4:	CCM_09599m.01	OSIN4475.1	4e-143
72- 5:	CCM_09600m.01	OSIN4474.1	0
72- 6:	CCM_09601m.01	OSIN4473.1	0
72- 7:	CCM_09602m.01	OSIN4471.1	6e-112
72- 8:	CCM_09605m.01	OSIN4470.1	0
72- 9:	CCM_09610m.01	OSIN4469.1	0
72- 10:	CCM_09611m.01	OSIN4468.1	2e-179
72- 11:	CCM_09614m.01	OSIN4466.1	5e-100
72- 12:	CCM_09616m.01	OSIN4463.1	3e-14
## Alignment 73: score=480.0 e_value=2.5e-22 N=10 CM10&OS10 minus
73- 0:	CCM_09643m.01	OSIN4501.1	0
73- 1:	CCM_09645m.01	OSIN4497.1	0
73- 2:	CCM_09647m.01	OSIN4495.1	2e-110
73- 3:	CCM_09648m.01	OSIN4494.1	4e-53
73- 4:	CCM_09651m.01	OSIN4493.1	1e-64
73- 5:	CCM_09652m.01	OSIN4492.1	3e-177
73- 6:	CCM_09653m.01	OSIN4490.1	7e-89
73- 7:	CCM_09655m.01	OSIN4489.1	2e-32
73- 8:	CCM_09658m.01	OSIN4488.1	0
73- 9:	CCM_09669m.01	OSIN4479.1	9e-96
## Alignment 74: score=923.0 e_value=7.6e-51 N=19 CM2&OS1 plus
74- 0:	CCM_02320m.01	OSIN0940.1	2e-130
74- 1:	CCM_02324m.01	OSIN0945.1	0
74- 2:	CCM_02325m.01	OSIN0946.1	1e-41
74- 3:	CCM_02327m.01	OSIN0950.1	0
74- 4:	CCM_02328m.01	OSIN0953.1	1e-106
74- 5:	CCM_02337m.01	OSIN0954.1	0
74- 6:	CCM_02338m.01	OSIN0955.1	1e-156
74- 7:	CCM_02339m.01	OSIN0956.1	0
74- 8:	CCM_02340m.01	OSIN0958.1	1e-72
74- 9:	CCM_02341m.01	OSIN0959.1	0
74- 10:	CCM_02342m.01	OSIN0960.1	3e-32
74- 11:	CCM_02344m.01	OSIN0962.1	0
74- 12:	CCM_02347m.01	OSIN0963.1	9e-13
74- 13:	CCM_02348m.01	OSIN0965.1	0
74- 14:	CCM_02349m.01	OSIN0966.1	0
74- 15:	CCM_02350m.01	OSIN0967.1	2e-59
74- 16:	CCM_02352m.01	OSIN0968.1	0
74- 17:	CCM_02355m.01	OSIN0969.1	7e-122
74- 18:	CCM_02358m.01	OSIN0971.1	0
## Alignment 75: score=840.0 e_value=2.2e-45 N=17 CM2&OS1 plus
75- 0:	CCM_02225m.01	OSIN0781.1	1e-63
75- 1:	CCM_02226m.01	OSIN0782.1	0
75- 2:	CCM_02227m.01	OSIN0783.1	9e-53
75- 3:	CCM_02228m.01	OSIN0784.1	0
75- 4:	CCM_02229m.01	OSIN0786.1	0
75- 5:	CCM_02231m.01	OSIN0787.1	0
75- 6:	CCM_02232m.01	OSIN0788.1	6e-117
75- 7:	CCM_02233m.01	OSIN0789.1	0
75- 8:	CCM_02234m.01	OSIN0790.1	4e-170
75- 9:	CCM_02235m.01	OSIN0791.1	0
75- 10:	CCM_02236m.01	OSIN0792.1	2e-103
75- 11:	CCM_02237m.01	OSIN0793.1	3e-39
75- 12:	CCM_02238m.01	OSIN0794.1	0
75- 13:	CCM_02239m.01	OSIN0795.1	2e-40
75- 14:	CCM_02243m.01	OSIN0804.1	4e-90
75- 15:	CCM_02244m.01	OSIN0805.1	2e-127
75- 16:	CCM_02245m.01	OSIN0806.1	0
## Alignment 76: score=592.0 e_value=6.6e-26 N=12 CM2&OS1 plus
76- 0:	CCM_02655m.01	OSIN0982.1	0
76- 1:	CCM_02658m.01	OSIN0985.1	3e-154
76- 2:	CCM_02661m.01	OSIN0988.1	0
76- 3:	CCM_02664m.01	OSIN0989.1	0
76- 4:	CCM_02665m.01	OSIN0990.1	4e-113
76- 5:	CCM_02666m.01	OSIN0991.1	6e-87
76- 6:	CCM_02667m.01	OSIN0993.1	9e-128
76- 7:	CCM_02669m.01	OSIN0994.1	3e-80
76- 8:	CCM_02670m.01	OSIN0995.1	0
76- 9:	CCM_02671m.01	OSIN0996.1	9e-139
76- 10:	CCM_02672m.01	OSIN0997.1	0
76- 11:	CCM_02673m.01	OSIN0998.1	9e-162
## Alignment 77: score=445.0 e_value=3.7e-16 N=9 CM2&OS1 plus
77- 0:	CCM_02608m.01	OSIN1037.1	3e-44
77- 1:	CCM_02610m.01	OSIN1039.1	4e-14
77- 2:	CCM_02611m.01	OSIN1040.1	1e-67
77- 3:	CCM_02615m.01	OSIN1041.1	4e-117
77- 4:	CCM_02616m.01	OSIN1042.1	3e-83
77- 5:	CCM_02617m.01	OSIN1043.1	0
77- 6:	CCM_02619m.01	OSIN1044.1	0
77- 7:	CCM_02620m.01	OSIN1045.1	0
77- 8:	CCM_02621m.01	OSIN1046.1	2e-66
## Alignment 78: score=1982.0 e_value=2.8e-131 N=40 CM2&OS1 minus
78- 0:	CCM_02247m.01	OSIN0779.1	1e-178
78- 1:	CCM_02248m.01	OSIN0778.1	0
78- 2:	CCM_02250m.01	OSIN0777.1	0
78- 3:	CCM_02251m.01	OSIN0775.1	0
78- 4:	CCM_02252m.01	OSIN0774.1	0
78- 5:	CCM_02253m.01	OSIN0773.1	0
78- 6:	CCM_02255m.01	OSIN0772.1	0
78- 7:	CCM_02256m.01	OSIN0771.1	6e-124
78- 8:	CCM_02257m.01	OSIN0770.1	0
78- 9:	CCM_02259m.01	OSIN0769.1	0
78- 10:	CCM_02260m.01	OSIN0768.1	5e-107
78- 11:	CCM_02261m.01	OSIN0767.1	1e-173
78- 12:	CCM_02263m.01	OSIN0765.1	0
78- 13:	CCM_02265m.01	OSIN0764.1	2e-87
78- 14:	CCM_02266m.01	OSIN0763.1	0
78- 15:	CCM_02267m.01	OSIN0762.1	0
78- 16:	CCM_02268m.01	OSIN0761.1	4e-156
78- 17:	CCM_02270m.01	OSIN0760.1	0
78- 18:	CCM_02271m.01	OSIN0759.1	3e-82
78- 19:	CCM_02272m.01	OSIN0758.1	0
78- 20:	CCM_02273m.01	OSIN0757.1	7e-46
78- 21:	CCM_02275m.01	OSIN0756.1	2e-47
78- 22:	CCM_02277m.01	OSIN0755.1	4e-55
78- 23:	CCM_02278m.01	OSIN0754.1	0
78- 24:	CCM_02279m.01	OSIN0753.1	1e-94
78- 25:	CCM_02280m.01	OSIN0750.1	3e-177
78- 26:	CCM_02281m.01	OSIN0748.1	1e-83
78- 27:	CCM_02282m.01	OSIN0746.1	5e-72
78- 28:	CCM_02284m.01	OSIN0745.1	2e-88
78- 29:	CCM_02285m.01	OSIN0743.1	0
78- 30:	CCM_02286m.01	OSIN0742.1	2e-150
78- 31:	CCM_02287m.01	OSIN0741.1	6e-160
78- 32:	CCM_02288m.01	OSIN0740.1	2e-35
78- 33:	CCM_02289m.01	OSIN0739.1	0
78- 34:	CCM_02290m.01	OSIN0738.1	2e-141
78- 35:	CCM_02291m.01	OSIN0737.1	1e-07
78- 36:	CCM_02292m.01	OSIN0735.1	0
78- 37:	CCM_02294m.01	OSIN0733.1	4e-135
78- 38:	CCM_02296m.01	OSIN0731.1	0
78- 39:	CCM_02297m.01	OSIN0730.1	8e-56
## Alignment 79: score=1183.0 e_value=6.3e-80 N=24 CM2&OS1 minus
79- 0:	CCM_02195m.01	OSIN0842.1	0
79- 1:	CCM_02196m.01	OSIN0841.1	0
79- 2:	CCM_02197m.01	OSIN0840.1	5e-126
79- 3:	CCM_02198m.01	OSIN0839.1	6e-109
79- 4:	CCM_02199m.01	OSIN0830.1	5e-122
79- 5:	CCM_02200m.01	OSIN0829.1	1e-23
79- 6:	CCM_02204m.01	OSIN0828.1	2e-09
79- 7:	CCM_02205m.01	OSIN0827.1	5e-44
79- 8:	CCM_02207m.01	OSIN0826.1	0
79- 9:	CCM_02208m.01	OSIN0824.1	1e-65
79- 10:	CCM_02209m.01	OSIN0823.1	3e-10
79- 11:	CCM_02210m.01	OSIN0822.1	0
79- 12:	CCM_02211m.01	OSIN0820.1	8e-109
79- 13:	CCM_02212m.01	OSIN0819.1	0
79- 14:	CCM_02213m.01	OSIN0818.1	5e-103
79- 15:	CCM_02214m.01	OSIN0817.1	1e-62
79- 16:	CCM_02215m.01	OSIN0814.1	0
79- 17:	CCM_02217m.01	OSIN0812.1	2e-116
79- 18:	CCM_02218m.01	OSIN0811.1	1e-56
79- 19:	CCM_02219m.01	OSIN0810.1	2e-92
79- 20:	CCM_02220m.01	OSIN0809.1	3e-108
79- 21:	CCM_02221m.01	OSIN0808.1	0
79- 22:	CCM_02222m.01	OSIN0807.1	1e-56
79- 23:	CCM_02223m.01	OSIN0806.1	1e-85
## Alignment 80: score=1179.0 e_value=1.5e-70 N=24 CM2&OS1 minus
80- 0:	CCM_02606m.01	OSIN1048.1	7e-98
80- 1:	CCM_02607m.01	OSIN1047.1	4e-19
80- 2:	CCM_02616m.01	OSIN1042.1	3e-83
80- 3:	CCM_02622m.01	OSIN1036.1	6e-134
80- 4:	CCM_02624m.01	OSIN1035.1	0
80- 5:	CCM_02625m.01	OSIN1034.1	1e-143
80- 6:	CCM_02626m.01	OSIN1033.1	0
80- 7:	CCM_02628m.01	OSIN1032.1	0
80- 8:	CCM_02629m.01	OSIN1031.1	0
80- 9:	CCM_02630m.01	OSIN1028.1	0
80- 10:	CCM_02631m.01	OSIN1027.1	0
80- 11:	CCM_02632m.01	OSIN1026.1	0
80- 12:	CCM_02633m.01	OSIN1025.1	0
80- 13:	CCM_02634m.01	OSIN1024.1	0
80- 14:	CCM_02635m.01	OSIN1023.1	3e-18
80- 15:	CCM_02636m.01	OSIN1022.1	0
80- 16:	CCM_02637m.01	OSIN1021.1	0
80- 17:	CCM_02638m.01	OSIN1020.1	0
80- 18:	CCM_02639m.01	OSIN1019.1	0
80- 19:	CCM_02644m.01	OSIN1018.1	0
80- 20:	CCM_02645m.01	OSIN1017.1	0
80- 21:	CCM_02646m.01	OSIN1016.1	0
80- 22:	CCM_02647m.01	OSIN1015.1	6e-111
80- 23:	CCM_02648m.01	OSIN1014.1	0
## Alignment 81: score=749.0 e_value=1.1e-35 N=15 CM2&OS1 minus
81- 0:	CCM_02706m.01	OSIN1013.1	7e-54
81- 1:	CCM_02707m.01	OSIN1012.1	0
81- 2:	CCM_02709m.01	OSIN1011.1	0
81- 3:	CCM_02710m.01	OSIN1010.1	7e-148
81- 4:	CCM_02711m.01	OSIN1009.1	9e-56
81- 5:	CCM_02712m.01	OSIN1008.1	2e-72
81- 6:	CCM_02713m.01	OSIN1007.1	2e-66
81- 7:	CCM_02714m.01	OSIN1006.1	4e-65
81- 8:	CCM_02715m.01	OSIN1005.1	0
81- 9:	CCM_02716m.01	OSIN1004.1	0
81- 10:	CCM_02717m.01	OSIN1003.1	2e-178
81- 11:	CCM_02718m.01	OSIN1002.1	0
81- 12:	CCM_02719m.01	OSIN1001.1	2e-64
81- 13:	CCM_02720m.01	OSIN1000.1	0
81- 14:	CCM_02721m.01	OSIN0999.1	0
## Alignment 82: score=541.0 e_value=2.6e-30 N=11 CM2&OS10 plus
82- 0:	CCM_02965m.01	OSIN4316.1	0
82- 1:	CCM_02967m.01	OSIN4317.1	0
82- 2:	CCM_02971m.01	OSIN4319.1	1e-167
82- 3:	CCM_02973m.01	OSIN4322.1	3e-132
82- 4:	CCM_02974m.01	OSIN4323.1	0
82- 5:	CCM_02975m.01	OSIN4324.1	3e-122
82- 6:	CCM_02976m.01	OSIN4327.1	8e-135
82- 7:	CCM_02977m.01	OSIN4328.1	4e-33
82- 8:	CCM_02978m.01	OSIN4329.1	9e-57
82- 9:	CCM_02979m.01	OSIN4330.1	0
82- 10:	CCM_02981m.01	OSIN4331.1	0
## Alignment 83: score=262.0 e_value=1.3e-14 N=6 CM2&OS10 plus
83- 0:	CCM_02569m.01	OSIN4323.1	1e-88
83- 1:	CCM_02592m.01	OSIN4349.1	5e-54
83- 2:	CCM_02597m.01	OSIN4354.1	1e-28
83- 3:	CCM_02599m.01	OSIN4362.1	8e-163
83- 4:	CCM_02601m.01	OSIN4363.1	3e-123
83- 5:	CCM_02602m.01	OSIN4365.1	4e-74
## Alignment 84: score=438.0 e_value=9.6e-22 N=9 CM2&OS10 minus
84- 0:	CCM_02507m.01	OSIN4655.1	5e-35
84- 1:	CCM_02509m.01	OSIN4654.1	0
84- 2:	CCM_02510m.01	OSIN4653.1	2e-147
84- 3:	CCM_02511m.01	OSIN4651.1	0
84- 4:	CCM_02522m.01	OSIN4649.1	4e-55
84- 5:	CCM_02523m.01	OSIN4648.1	1e-45
84- 6:	CCM_02524m.01	OSIN4647.1	4e-89
84- 7:	CCM_02525m.01	OSIN4646.1	6e-29
84- 8:	CCM_02526m.01	OSIN4645.1	3e-164
## Alignment 85: score=436.0 e_value=2.7e-22 N=10 CM2&OS10 minus
85- 0:	CCM_02554m.01	OSIN4373.1	6e-116
85- 1:	CCM_02555m.01	OSIN4372.1	1e-45
85- 2:	CCM_02556m.01	OSIN4371.1	0
85- 3:	CCM_02577m.01	OSIN4370.1	2e-54
85- 4:	CCM_02582m.01	OSIN4368.1	3e-177
85- 5:	CCM_02585m.01	OSIN4367.1	0
85- 6:	CCM_02586m.01	OSIN4366.1	1e-147
85- 7:	CCM_02588m.01	OSIN4364.1	4e-23
85- 8:	CCM_02601m.01	OSIN4363.1	3e-123
85- 9:	CCM_02627m.01	OSIN4355.1	5e-99
## Alignment 86: score=1876.0 e_value=6e-127 N=38 CM2&OS12 plus
86- 0:	CCM_03187m.01	OSIN1282.1	0
86- 1:	CCM_03188m.01	OSIN1283.1	1e-129
86- 2:	CCM_03191m.01	OSIN1292.1	1e-102
86- 3:	CCM_03192m.01	OSIN1295.1	0
86- 4:	CCM_03193m.01	OSIN1296.1	0
86- 5:	CCM_03194m.01	OSIN1297.1	5e-30
86- 6:	CCM_03195m.01	OSIN1298.1	6e-133
86- 7:	CCM_03196m.01	OSIN1299.1	0
86- 8:	CCM_03197m.01	OSIN1300.1	0
86- 9:	CCM_03198m.01	OSIN1301.1	2e-59
86- 10:	CCM_03199m.01	OSIN1302.1	0
86- 11:	CCM_03200m.01	OSIN1303.1	0
86- 12:	CCM_03201m.01	OSIN1304.1	3e-65
86- 13:	CCM_03203m.01	OSIN1306.1	0
86- 14:	CCM_03206m.01	OSIN1307.1	6e-137
86- 15:	CCM_03207m.01	OSIN1308.1	4e-96
86- 16:	CCM_03208m.01	OSIN1309.1	0
86- 17:	CCM_03209m.01	OSIN1310.1	2e-167
86- 18:	CCM_03210m.01	OSIN1311.1	0
86- 19:	CCM_03211m.01	OSIN1312.1	1e-51
86- 20:	CCM_03212m.01	OSIN1313.1	0
86- 21:	CCM_03213m.01	OSIN1314.1	4e-159
86- 22:	CCM_03214m.01	OSIN1316.1	7e-54
86- 23:	CCM_03215m.01	OSIN1317.1	4e-49
86- 24:	CCM_03219m.01	OSIN1319.1	8e-89
86- 25:	CCM_03221m.01	OSIN1322.1	0
86- 26:	CCM_03222m.01	OSIN1323.1	2e-155
86- 27:	CCM_03223m.01	OSIN1324.1	7e-78
86- 28:	CCM_03224m.01	OSIN1325.1	0
86- 29:	CCM_03225m.01	OSIN1326.1	6e-133
86- 30:	CCM_03226m.01	OSIN1327.1	1e-62
86- 31:	CCM_03228m.01	OSIN1328.1	0
86- 32:	CCM_03232m.01	OSIN1329.1	0
86- 33:	CCM_03233m.01	OSIN1330.1	0
86- 34:	CCM_03235m.01	OSIN1332.1	0
86- 35:	CCM_03236m.01	OSIN1333.1	0
86- 36:	CCM_03237m.01	OSIN1334.1	3e-74
86- 37:	CCM_03238m.01	OSIN1335.1	5e-63
## Alignment 87: score=556.0 e_value=8.1e-28 N=12 CM2&OS12 plus
87- 0:	CCM_03044m.01	OSIN1369.1	0
87- 1:	CCM_03045m.01	OSIN1371.1	0
87- 2:	CCM_03058m.01	OSIN1372.1	2e-69
87- 3:	CCM_03061m.01	OSIN1374.1	0
87- 4:	CCM_03062m.01	OSIN1375.1	0
87- 5:	CCM_03066m.01	OSIN1376.1	4e-72
87- 6:	CCM_03067m.01	OSIN1377.1	3e-102
87- 7:	CCM_03074m.01	OSIN1379.1	2e-152
87- 8:	CCM_03079m.01	OSIN1380.1	6e-173
87- 9:	CCM_03080m.01	OSIN1390.1	4e-74
87- 10:	CCM_03081m.01	OSIN1392.1	0
87- 11:	CCM_03088m.01	OSIN1398.1	1e-41
## Alignment 88: score=348.0 e_value=1.5e-11 N=7 CM2&OS12 plus
88- 0:	CCM_02804m.01	OSIN1612.1	0
88- 1:	CCM_02805m.01	OSIN1613.1	2e-23
88- 2:	CCM_02806m.01	OSIN1614.1	6e-111
88- 3:	CCM_02807m.01	OSIN1615.1	0
88- 4:	CCM_02808m.01	OSIN1616.1	7e-11
88- 5:	CCM_02809m.01	OSIN1617.1	1e-128
88- 6:	CCM_02811m.01	OSIN1620.1	2e-158
## Alignment 89: score=2105.0 e_value=1e-159 N=44 CM2&OS12 minus
89- 0:	CCM_02688m.01	OSIN1688.1	0
89- 1:	CCM_02695m.01	OSIN1686.1	0
89- 2:	CCM_02696m.01	OSIN1685.1	0
89- 3:	CCM_02698m.01	OSIN1684.1	2e-133
89- 4:	CCM_02723m.01	OSIN1679.1	2e-137
89- 5:	CCM_02734m.01	OSIN1671.1	0
89- 6:	CCM_02736m.01	OSIN1670.1	1e-173
89- 7:	CCM_02737m.01	OSIN1668.1	3e-11
89- 8:	CCM_02738m.01	OSIN1667.1	3e-136
89- 9:	CCM_02739m.01	OSIN1666.1	0
89- 10:	CCM_02741m.01	OSIN1665.1	2e-109
89- 11:	CCM_02742m.01	OSIN1664.1	7e-90
89- 12:	CCM_02748m.01	OSIN1662.1	0
89- 13:	CCM_02750m.01	OSIN1658.1	0
89- 14:	CCM_02751m.01	OSIN1657.1	0
89- 15:	CCM_02752m.01	OSIN1656.1	3e-125
89- 16:	CCM_02754m.01	OSIN1654.1	2e-99
89- 17:	CCM_02755m.01	OSIN1653.1	5e-102
89- 18:	CCM_02756m.01	OSIN1652.1	0
89- 19:	CCM_02758m.01	OSIN1650.1	0
89- 20:	CCM_02759m.01	OSIN1649.1	3e-62
89- 21:	CCM_02774m.01	OSIN1639.1	0
89- 22:	CCM_02777m.01	OSIN1637.1	0
89- 23:	CCM_02778m.01	OSIN1636.1	2e-113
89- 24:	CCM_02779m.01	OSIN1635.1	0
89- 25:	CCM_02781m.01	OSIN1634.1	0
89- 26:	CCM_02782m.01	OSIN1633.1	2e-176
89- 27:	CCM_02783m.01	OSIN1632.1	2e-62
89- 28:	CCM_02784m.01	OSIN1631.1	1e-22
89- 29:	CCM_02785m.01	OSIN1630.1	0
89- 30:	CCM_02787m.01	OSIN1629.1	4e-139
89- 31:	CCM_02788m.01	OSIN1628.1	0
89- 32:	CCM_02789m.01	OSIN1627.1	0
89- 33:	CCM_02791m.01	OSIN1626.1	0
89- 34:	CCM_02792m.01	OSIN1625.1	6e-72
89- 35:	CCM_02798m.01	OSIN1624.1	3e-81
89- 36:	CCM_02799m.01	OSIN1622.1	6e-111
89- 37:	CCM_02803m.01	OSIN1621.1	6e-89
89- 38:	CCM_02808m.01	OSIN1616.1	7e-11
89- 39:	CCM_02812m.01	OSIN1611.1	0
89- 40:	CCM_02816m.01	OSIN1610.1	0
89- 41:	CCM_02817m.01	OSIN1609.1	7e-44
89- 42:	CCM_02819m.01	OSIN1608.1	9e-90
89- 43:	CCM_02821m.01	OSIN1607.1	1e-71
## Alignment 90: score=398.0 e_value=1.3e-17 N=9 CM2&OS12 minus
90- 0:	CCM_03042m.01	OSIN1394.1	2e-12
90- 1:	CCM_03057m.01	OSIN1392.1	6e-36
90- 2:	CCM_03082m.01	OSIN1389.1	0
90- 3:	CCM_03086m.01	OSIN1388.1	2e-95
90- 4:	CCM_03088m.01	OSIN1387.1	3e-144
90- 5:	CCM_03094m.01	OSIN1385.1	0
90- 6:	CCM_03100m.01	OSIN1383.1	0
90- 7:	CCM_03101m.01	OSIN1382.1	0
90- 8:	CCM_03102m.01	OSIN1381.1	4e-83
## Alignment 91: score=338.0 e_value=2.7e-11 N=7 CM2&OS12 minus
91- 0:	CCM_03110m.01	OSIN1347.1	0
91- 1:	CCM_03117m.01	OSIN1344.1	0
91- 2:	CCM_03119m.01	OSIN1343.1	1e-177
91- 3:	CCM_03120m.01	OSIN1339.1	2e-118
91- 4:	CCM_03122m.01	OSIN1338.1	0
91- 5:	CCM_03123m.01	OSIN1337.1	0
91- 6:	CCM_03125m.01	OSIN1336.1	0
## Alignment 92: score=534.0 e_value=3.4e-25 N=11 CM2&OS13 minus
92- 0:	CCM_02030m.01	OSIN3662.1	5e-25
92- 1:	CCM_02031m.01	OSIN3661.1	0
92- 2:	CCM_02032m.01	OSIN3659.1	5e-40
92- 3:	CCM_02033m.01	OSIN3658.1	2e-75
92- 4:	CCM_02034m.01	OSIN3657.1	7e-91
92- 5:	CCM_02035m.01	OSIN3656.1	7e-53
92- 6:	CCM_02036m.01	OSIN3655.1	2e-155
92- 7:	CCM_02037m.01	OSIN3654.1	0
92- 8:	CCM_02040m.01	OSIN3653.1	2e-152
92- 9:	CCM_02045m.01	OSIN3652.1	1e-84
92- 10:	CCM_02046m.01	OSIN3642.1	0
## Alignment 93: score=441.0 e_value=9.2e-18 N=9 CM2&OS13 minus
93- 0:	CCM_02865m.01	OSIN3512.1	0
93- 1:	CCM_02866m.01	OSIN3510.1	2e-50
93- 2:	CCM_02867m.01	OSIN3509.1	1e-116
93- 3:	CCM_02874m.01	OSIN3506.1	8e-70
93- 4:	CCM_02875m.01	OSIN3505.1	2e-134
93- 5:	CCM_02876m.01	OSIN3504.1	6e-123
93- 6:	CCM_02877m.01	OSIN3503.1	2e-56
93- 7:	CCM_02878m.01	OSIN3502.1	0
93- 8:	CCM_02879m.01	OSIN3499.1	0
## Alignment 94: score=334.0 e_value=5e-13 N=7 CM2&OS13 minus
94- 0:	CCM_02352m.01	OSIN3359.1	2e-13
94- 1:	CCM_02359m.01	OSIN3353.1	0
94- 2:	CCM_02360m.01	OSIN3352.1	0
94- 3:	CCM_02361m.01	OSIN3349.1	4e-135
94- 4:	CCM_02369m.01	OSIN3347.1	5e-124
94- 5:	CCM_02370m.01	OSIN3346.1	1e-81
94- 6:	CCM_02371m.01	OSIN3344.1	1e-110
## Alignment 95: score=615.0 e_value=4.5e-32 N=13 CM2&OS14 plus
95- 0:	CCM_02107m.01	OSIN5843.1	3e-47
95- 1:	CCM_02111m.01	OSIN5855.1	0
95- 2:	CCM_02112m.01	OSIN5856.1	7e-166
95- 3:	CCM_02127m.01	OSIN5857.1	2e-145
95- 4:	CCM_02128m.01	OSIN5858.1	2e-118
95- 5:	CCM_02129m.01	OSIN5864.1	0
95- 6:	CCM_02130m.01	OSIN5865.1	0
95- 7:	CCM_02131m.01	OSIN5868.1	4e-133
95- 8:	CCM_02132m.01	OSIN5869.1	5e-133
95- 9:	CCM_02133m.01	OSIN5870.1	4e-136
95- 10:	CCM_02134m.01	OSIN5871.1	4e-91
95- 11:	CCM_02136m.01	OSIN5872.1	1e-72
95- 12:	CCM_02138m.01	OSIN5875.1	3e-134
## Alignment 96: score=948.0 e_value=4.8e-57 N=20 CM2&OS14 minus
96- 0:	CCM_01961m.01	OSIN5739.1	3e-40
96- 1:	CCM_01969m.01	OSIN5733.1	2e-100
96- 2:	CCM_01970m.01	OSIN5732.1	2e-84
96- 3:	CCM_01978m.01	OSIN5730.1	6e-129
96- 4:	CCM_01979m.01	OSIN5728.1	6e-87
96- 5:	CCM_01980m.01	OSIN5727.1	0
96- 6:	CCM_01981m.01	OSIN5726.1	3e-113
96- 7:	CCM_01983m.01	OSIN5724.1	1e-136
96- 8:	CCM_01989m.01	OSIN5722.1	4e-179
96- 9:	CCM_01990m.01	OSIN5721.1	0
96- 10:	CCM_01996m.01	OSIN5720.1	3e-152
96- 11:	CCM_01997m.01	OSIN5719.1	2e-163
96- 12:	CCM_01998m.01	OSIN5718.1	4e-15
96- 13:	CCM_02002m.01	OSIN5715.1	4e-87
96- 14:	CCM_02003m.01	OSIN5714.1	6e-176
96- 15:	CCM_02007m.01	OSIN5712.1	9e-59
96- 16:	CCM_02025m.01	OSIN5709.1	4e-11
96- 17:	CCM_02027m.01	OSIN5708.1	2e-55
96- 18:	CCM_02028m.01	OSIN5707.1	1e-34
96- 19:	CCM_02029m.01	OSIN5704.1	1e-115
## Alignment 97: score=2869.0 e_value=1.2e-216 N=58 CM2&OS19 plus
97- 0:	CCM_03311m.01	OSIN4709.1	2e-75
97- 1:	CCM_03314m.01	OSIN4711.1	6e-76
97- 2:	CCM_03315m.01	OSIN4712.1	3e-61
97- 3:	CCM_03316m.01	OSIN4713.1	8e-64
97- 4:	CCM_03317m.01	OSIN4714.1	3e-85
97- 5:	CCM_03318m.01	OSIN4715.1	2e-156
97- 6:	CCM_03319m.01	OSIN4716.1	0
97- 7:	CCM_03320m.01	OSIN4717.1	0
97- 8:	CCM_03321m.01	OSIN4718.1	4e-51
97- 9:	CCM_03322m.01	OSIN4720.1	1e-150
97- 10:	CCM_03323m.01	OSIN4721.1	8e-80
97- 11:	CCM_03325m.01	OSIN4722.1	0
97- 12:	CCM_03326m.01	OSIN4726.1	1e-136
97- 13:	CCM_03328m.01	OSIN4732.1	1e-114
97- 14:	CCM_03330m.01	OSIN4734.1	0
97- 15:	CCM_03333m.01	OSIN4735.1	0
97- 16:	CCM_03334m.01	OSIN4736.1	0
97- 17:	CCM_03335m.01	OSIN4737.1	3e-162
97- 18:	CCM_03336m.01	OSIN4739.1	2e-48
97- 19:	CCM_03337m.01	OSIN4741.1	3e-42
97- 20:	CCM_03338m.01	OSIN4742.1	0
97- 21:	CCM_03339m.01	OSIN4743.1	0
97- 22:	CCM_03340m.01	OSIN4744.1	0
97- 23:	CCM_03341m.01	OSIN4745.1	0
97- 24:	CCM_03342m.01	OSIN4747.1	2e-152
97- 25:	CCM_03343m.01	OSIN4748.1	0
97- 26:	CCM_03344m.01	OSIN4749.1	0
97- 27:	CCM_03345m.01	OSIN4750.1	2e-154
97- 28:	CCM_03346m.01	OSIN4751.1	2e-20
97- 29:	CCM_03347m.01	OSIN4752.1	5e-68
97- 30:	CCM_03348m.01	OSIN4753.1	0
97- 31:	CCM_03349m.01	OSIN4754.1	0
97- 32:	CCM_03351m.01	OSIN4755.1	1e-180
97- 33:	CCM_03353m.01	OSIN4756.1	0
97- 34:	CCM_03354m.01	OSIN4757.1	5e-115
97- 35:	CCM_03356m.01	OSIN4758.1	0
97- 36:	CCM_03357m.01	OSIN4759.1	6e-87
97- 37:	CCM_03358m.01	OSIN4760.1	3e-33
97- 38:	CCM_03359m.01	OSIN4763.1	8e-161
97- 39:	CCM_03361m.01	OSIN4764.1	1e-143
97- 40:	CCM_03362m.01	OSIN4765.1	0
97- 41:	CCM_03363m.01	OSIN4766.1	0
97- 42:	CCM_03364m.01	OSIN4767.1	4e-28
97- 43:	CCM_03365m.01	OSIN4768.1	0
97- 44:	CCM_03366m.01	OSIN4769.1	9e-163
97- 45:	CCM_03367m.01	OSIN4770.1	6e-58
97- 46:	CCM_03368m.01	OSIN4771.1	2e-31
97- 47:	CCM_03369m.01	OSIN4772.1	3e-55
97- 48:	CCM_03371m.01	OSIN4773.1	6e-138
97- 49:	CCM_03372m.01	OSIN4774.1	0
97- 50:	CCM_03373m.01	OSIN4775.1	0
97- 51:	CCM_03374m.01	OSIN4776.1	4e-41
97- 52:	CCM_03375m.01	OSIN4777.1	4e-55
97- 53:	CCM_03376m.01	OSIN4778.1	8e-55
97- 54:	CCM_03378m.01	OSIN4783.1	1e-40
97- 55:	CCM_03381m.01	OSIN4784.1	3e-109
97- 56:	CCM_03382m.01	OSIN4785.1	1e-39
97- 57:	CCM_03383m.01	OSIN4786.1	0
## Alignment 98: score=277.0 e_value=7.5e-10 N=6 CM2&OS19 plus
98- 0:	CCM_03247m.01	OSIN4814.1	0
98- 1:	CCM_03248m.01	OSIN4815.1	0
98- 2:	CCM_03249m.01	OSIN4816.1	3e-63
98- 3:	CCM_03250m.01	OSIN4817.1	0
98- 4:	CCM_03262m.01	OSIN4818.1	0
98- 5:	CCM_03275m.01	OSIN4824.1	5e-67
## Alignment 99: score=1257.0 e_value=7.6e-85 N=26 CM2&OS19 minus
99- 0:	CCM_03251m.01	OSIN4831.1	4e-61
99- 1:	CCM_03252m.01	OSIN4830.1	9e-58
99- 2:	CCM_03256m.01	OSIN4829.1	0
99- 3:	CCM_03257m.01	OSIN4828.1	3e-135
99- 4:	CCM_03258m.01	OSIN4827.1	7e-52
99- 5:	CCM_03259m.01	OSIN4826.1	8e-143
99- 6:	CCM_03260m.01	OSIN4825.1	0
99- 7:	CCM_03276m.01	OSIN4823.1	5e-47
99- 8:	CCM_03277m.01	OSIN4822.1	3e-130
99- 9:	CCM_03278m.01	OSIN4821.1	5e-64
99- 10:	CCM_03283m.01	OSIN4819.1	5e-26
99- 11:	CCM_03290m.01	OSIN4806.1	2e-34
99- 12:	CCM_03291m.01	OSIN4805.1	8e-67
99- 13:	CCM_03292m.01	OSIN4804.1	9e-56
99- 14:	CCM_03293m.01	OSIN4800.1	1e-93
99- 15:	CCM_03294m.01	OSIN4799.1	0
99- 16:	CCM_03295m.01	OSIN4798.1	2e-112
99- 17:	CCM_03296m.01	OSIN4797.1	1e-122
99- 18:	CCM_03298m.01	OSIN4796.1	0
99- 19:	CCM_03300m.01	OSIN4795.1	0
99- 20:	CCM_03301m.01	OSIN4794.1	0
99- 21:	CCM_03302m.01	OSIN4793.1	3e-149
99- 22:	CCM_03303m.01	OSIN4792.1	7e-63
99- 23:	CCM_03304m.01	OSIN4791.1	2e-43
99- 24:	CCM_03308m.01	OSIN4788.1	3e-139
99- 25:	CCM_03310m.01	OSIN4787.1	0
## Alignment 100: score=260.0 e_value=1.9e-10 N=6 CM2&OS19 minus
100- 0:	CCM_03128m.01	OSIN4813.1	0
100- 1:	CCM_03129m.01	OSIN4812.1	0
100- 2:	CCM_03130m.01	OSIN4808.1	0
100- 3:	CCM_03131m.01	OSIN4807.1	0
100- 4:	CCM_03135m.01	OSIN4794.1	2e-101
100- 5:	CCM_03157m.01	OSIN4768.1	2e-69
## Alignment 101: score=742.0 e_value=9.4e-35 N=15 CM2&OS2 minus
101- 0:	CCM_03016m.01	OSIN2897.1	0
101- 1:	CCM_03017m.01	OSIN2892.1	0
101- 2:	CCM_03018m.01	OSIN2891.1	0
101- 3:	CCM_03019m.01	OSIN2890.1	5e-51
101- 4:	CCM_03020m.01	OSIN2889.1	0
101- 5:	CCM_03021m.01	OSIN2888.1	7e-83
101- 6:	CCM_03022m.01	OSIN2887.1	0
101- 7:	CCM_03024m.01	OSIN2886.1	0
101- 8:	CCM_03025m.01	OSIN2885.1	4e-130
101- 9:	CCM_03027m.01	OSIN2884.1	6e-142
101- 10:	CCM_03028m.01	OSIN2883.1	0
101- 11:	CCM_03030m.01	OSIN2882.1	2e-140
101- 12:	CCM_03032m.01	OSIN2881.1	4e-127
101- 13:	CCM_03033m.01	OSIN2880.1	0
101- 14:	CCM_03034m.01	OSIN2879.1	3e-52
## Alignment 102: score=427.0 e_value=5.3e-19 N=9 CM2&OS2 minus
102- 0:	CCM_02429m.01	OSIN3006.1	9e-37
102- 1:	CCM_02438m.01	OSIN3004.1	0
102- 2:	CCM_02441m.01	OSIN3003.1	3e-52
102- 3:	CCM_02442m.01	OSIN3002.1	0
102- 4:	CCM_02443m.01	OSIN3001.1	4e-173
102- 5:	CCM_02446m.01	OSIN2999.1	2e-57
102- 6:	CCM_02447m.01	OSIN2998.1	0
102- 7:	CCM_02448m.01	OSIN2997.1	0
102- 8:	CCM_02460m.01	OSIN2987.1	6e-84
## Alignment 103: score=362.0 e_value=7.6e-16 N=8 CM2&OS2 minus
103- 0:	CCM_02535m.01	OSIN2958.1	3e-07
103- 1:	CCM_02539m.01	OSIN2950.1	7e-142
103- 2:	CCM_02546m.01	OSIN2946.1	0
103- 3:	CCM_02548m.01	OSIN2945.1	0
103- 4:	CCM_02549m.01	OSIN2943.1	3e-91
103- 5:	CCM_02550m.01	OSIN2940.1	4e-95
103- 6:	CCM_02551m.01	OSIN2939.1	0
103- 7:	CCM_02561m.01	OSIN2917.1	4e-18
## Alignment 104: score=298.0 e_value=1.1e-07 N=6 CM2&OS2 minus
104- 0:	CCM_02959m.01	OSIN2576.1	7e-92
104- 1:	CCM_02960m.01	OSIN2575.1	2e-75
104- 2:	CCM_02961m.01	OSIN2574.1	1e-126
104- 3:	CCM_02962m.01	OSIN2572.1	0
104- 4:	CCM_02963m.01	OSIN2571.1	4e-23
104- 5:	CCM_02965m.01	OSIN2570.1	0
## Alignment 105: score=641.0 e_value=1.3e-30 N=13 CM2&OS20 plus
105- 0:	CCM_02833m.01	OSIN5362.1	0
105- 1:	CCM_02834m.01	OSIN5369.1	3e-86
105- 2:	CCM_02835m.01	OSIN5370.1	5e-180
105- 3:	CCM_02836m.01	OSIN5372.1	0
105- 4:	CCM_02838m.01	OSIN5373.1	2e-88
105- 5:	CCM_02840m.01	OSIN5374.1	0
105- 6:	CCM_02841m.01	OSIN5375.1	1e-93
105- 7:	CCM_02842m.01	OSIN5376.1	0
105- 8:	CCM_02843m.01	OSIN5377.1	3e-69
105- 9:	CCM_02844m.01	OSIN5378.1	1e-46
105- 10:	CCM_02845m.01	OSIN5379.1	0
105- 11:	CCM_02846m.01	OSIN5380.1	4e-06
105- 12:	CCM_02847m.01	OSIN5381.1	0
## Alignment 106: score=291.0 e_value=3.3e-09 N=6 CM2&OS30 plus
106- 0:	CCM_03546m.01	OSIN6980.1	4e-30
106- 1:	CCM_03547m.01	OSIN6981.1	1e-34
106- 2:	CCM_03548m.01	OSIN6987.1	2e-54
106- 3:	CCM_03549m.01	OSIN6988.1	4e-51
106- 4:	CCM_03554m.01	OSIN6992.1	3e-49
106- 5:	CCM_03555m.01	OSIN6993.1	3e-107
## Alignment 107: score=532.0 e_value=1e-26 N=12 CM2&OS30 minus
107- 0:	CCM_03521m.01	OSIN7006.1	7e-37
107- 1:	CCM_03522m.01	OSIN7005.1	0
107- 2:	CCM_03540m.01	OSIN6999.1	0
107- 3:	CCM_03549m.01	OSIN6988.1	4e-51
107- 4:	CCM_03557m.01	OSIN6979.1	2e-52
107- 5:	CCM_03575m.01	OSIN6976.1	0
107- 6:	CCM_03578m.01	OSIN6974.1	1e-116
107- 7:	CCM_03579m.01	OSIN6973.1	0
107- 8:	CCM_03581m.01	OSIN6970.1	1e-170
107- 9:	CCM_03582m.01	OSIN6969.1	0
107- 10:	CCM_03584m.01	OSIN6968.1	0
107- 11:	CCM_03596m.01	OSIN6961.1	8e-38
## Alignment 108: score=528.0 e_value=2.7e-24 N=11 CM2&OS32 plus
108- 0:	CCM_03586m.01	OSIN6001.1	0
108- 1:	CCM_03588m.01	OSIN6005.1	2e-50
108- 2:	CCM_03591m.01	OSIN6006.1	1e-93
108- 3:	CCM_03592m.01	OSIN6007.1	0
108- 4:	CCM_03594m.01	OSIN6009.1	0
108- 5:	CCM_03598m.01	OSIN6010.1	1e-77
108- 6:	CCM_03599m.01	OSIN6012.1	6e-146
108- 7:	CCM_03600m.01	OSIN6013.1	0
108- 8:	CCM_03603m.01	OSIN6016.1	0
108- 9:	CCM_03609m.01	OSIN6026.1	1e-135
108- 10:	CCM_03611m.01	OSIN6028.1	3e-152
## Alignment 109: score=346.0 e_value=3.1e-10 N=7 CM2&OS32 plus
109- 0:	CCM_03172m.01	OSIN6042.1	0
109- 1:	CCM_03173m.01	OSIN6043.1	0
109- 2:	CCM_03174m.01	OSIN6046.1	0
109- 3:	CCM_03175m.01	OSIN6047.1	3e-78
109- 4:	CCM_03176m.01	OSIN6048.1	0
109- 5:	CCM_03177m.01	OSIN6049.1	1e-37
109- 6:	CCM_03179m.01	OSIN6052.1	2e-47
## Alignment 110: score=448.0 e_value=7.8e-16 N=9 CM2&OS32 minus
110- 0:	CCM_02382m.01	OSIN5887.1	0
110- 1:	CCM_02383m.01	OSIN5885.1	5e-170
110- 2:	CCM_02384m.01	OSIN5884.1	3e-109
110- 3:	CCM_02385m.01	OSIN5883.1	4e-69
110- 4:	CCM_02386m.01	OSIN5882.1	0
110- 5:	CCM_02388m.01	OSIN5881.1	5e-74
110- 6:	CCM_02389m.01	OSIN5880.1	0
110- 7:	CCM_02390m.01	OSIN5879.1	1e-116
110- 8:	CCM_02391m.01	OSIN5878.1	1e-53
## Alignment 111: score=336.0 e_value=2.1e-11 N=7 CM2&OS32 minus
111- 0:	CCM_03440m.01	OSIN6027.1	0
111- 1:	CCM_03446m.01	OSIN6024.1	2e-120
111- 2:	CCM_03447m.01	OSIN6023.1	8e-123
111- 3:	CCM_03449m.01	OSIN6022.1	0
111- 4:	CCM_03451m.01	OSIN6021.1	8e-121
111- 5:	CCM_03456m.01	OSIN6020.1	0
111- 6:	CCM_03460m.01	OSIN6019.1	1e-39
## Alignment 112: score=392.0 e_value=8.4e-15 N=8 CM2&OS38 minus
112- 0:	CCM_02392m.01	OSIN6350.1	0
112- 1:	CCM_02393m.01	OSIN6348.1	1e-26
112- 2:	CCM_02398m.01	OSIN6347.1	0
112- 3:	CCM_02399m.01	OSIN6346.1	0
112- 4:	CCM_02401m.01	OSIN6345.1	5e-31
112- 5:	CCM_02402m.01	OSIN6342.1	0
112- 6:	CCM_02403m.01	OSIN6341.1	2e-138
112- 7:	CCM_02404m.01	OSIN6340.1	4e-32
## Alignment 113: score=634.0 e_value=1e-38 N=14 CM2&OS39 plus
113- 0:	CCM_02142m.01	OSIN6652.1	3e-69
113- 1:	CCM_02144m.01	OSIN6654.1	0
113- 2:	CCM_02154m.01	OSIN6679.1	0
113- 3:	CCM_02155m.01	OSIN6680.1	3e-38
113- 4:	CCM_02156m.01	OSIN6681.1	0
113- 5:	CCM_02157m.01	OSIN6682.1	3e-83
113- 6:	CCM_02158m.01	OSIN6683.1	3e-154
113- 7:	CCM_02160m.01	OSIN6688.1	8e-75
113- 8:	CCM_02161m.01	OSIN6690.1	6e-29
113- 9:	CCM_02163m.01	OSIN6692.1	9e-99
113- 10:	CCM_02164m.01	OSIN6698.1	0
113- 11:	CCM_02178m.01	OSIN6700.1	0
113- 12:	CCM_02180m.01	OSIN6703.1	6e-49
113- 13:	CCM_02193m.01	OSIN6719.1	0
## Alignment 114: score=267.0 e_value=3.6e-10 N=6 CM2&OS39 minus
114- 0:	CCM_02165m.01	OSIN6661.1	6e-149
114- 1:	CCM_02166m.01	OSIN6659.1	0
114- 2:	CCM_02183m.01	OSIN6657.1	7e-26
114- 3:	CCM_02185m.01	OSIN6656.1	4e-56
114- 4:	CCM_02186m.01	OSIN6655.1	0
114- 5:	CCM_02188m.01	OSIN6638.1	2e-09
## Alignment 115: score=1835.0 e_value=2.2e-132 N=37 CM2&OS4 minus
115- 0:	CCM_02454m.01	OSIN2557.1	3e-60
115- 1:	CCM_02455m.01	OSIN2556.1	3e-89
115- 2:	CCM_02456m.01	OSIN2554.1	2e-146
115- 3:	CCM_02457m.01	OSIN2553.1	1e-63
115- 4:	CCM_02458m.01	OSIN2552.1	3e-55
115- 5:	CCM_02459m.01	OSIN2551.1	8e-106
115- 6:	CCM_02460m.01	OSIN2550.1	2e-130
115- 7:	CCM_02461m.01	OSIN2549.1	2e-128
115- 8:	CCM_02463m.01	OSIN2548.1	5e-150
115- 9:	CCM_02464m.01	OSIN2547.1	0
115- 10:	CCM_02465m.01	OSIN2546.1	8e-122
115- 11:	CCM_02468m.01	OSIN2545.1	4e-58
115- 12:	CCM_02469m.01	OSIN2544.1	0
115- 13:	CCM_02470m.01	OSIN2543.1	4e-74
115- 14:	CCM_02471m.01	OSIN2542.1	5e-51
115- 15:	CCM_02472m.01	OSIN2541.1	0
115- 16:	CCM_02473m.01	OSIN2540.1	0
115- 17:	CCM_02479m.01	OSIN2539.1	0
115- 18:	CCM_02480m.01	OSIN2538.1	0
115- 19:	CCM_02481m.01	OSIN2537.1	7e-159
115- 20:	CCM_02482m.01	OSIN2536.1	0
115- 21:	CCM_02483m.01	OSIN2535.1	0
115- 22:	CCM_02484m.01	OSIN2534.1	2e-154
115- 23:	CCM_02485m.01	OSIN2533.1	4e-44
115- 24:	CCM_02487m.01	OSIN2532.1	0
115- 25:	CCM_02489m.01	OSIN2531.1	0
115- 26:	CCM_02490m.01	OSIN2530.1	1e-176
115- 27:	CCM_02491m.01	OSIN2529.1	2e-61
115- 28:	CCM_02492m.01	OSIN2528.1	6e-111
115- 29:	CCM_02493m.01	OSIN2527.1	0
115- 30:	CCM_02494m.01	OSIN2526.1	4e-126
115- 31:	CCM_02496m.01	OSIN2525.1	4e-148
115- 32:	CCM_02498m.01	OSIN2522.1	4e-133
115- 33:	CCM_02500m.01	OSIN2521.1	0
115- 34:	CCM_02501m.01	OSIN2520.1	8e-52
115- 35:	CCM_02502m.01	OSIN2519.1	1e-108
115- 36:	CCM_02503m.01	OSIN2518.1	0
## Alignment 116: score=604.0 e_value=5.7e-37 N=13 CM2&OS4 minus
116- 0:	CCM_02864m.01	OSIN2377.1	2e-10
116- 1:	CCM_02871m.01	OSIN2366.1	1e-32
116- 2:	CCM_02897m.01	OSIN2342.1	4e-40
116- 3:	CCM_02900m.01	OSIN2341.1	2e-47
116- 4:	CCM_02905m.01	OSIN2340.1	0
116- 5:	CCM_02906m.01	OSIN2339.1	0
116- 6:	CCM_02907m.01	OSIN2338.1	7e-119
116- 7:	CCM_02908m.01	OSIN2336.1	9e-175
116- 8:	CCM_02910m.01	OSIN2335.1	2e-19
116- 9:	CCM_02911m.01	OSIN2334.1	0
116- 10:	CCM_02912m.01	OSIN2333.1	0
116- 11:	CCM_02913m.01	OSIN2332.1	5e-105
116- 12:	CCM_02917m.01	OSIN2331.1	3e-82
## Alignment 117: score=317.0 e_value=2.8e-13 N=7 CM2&OS4 minus
117- 0:	CCM_02877m.01	OSIN1916.1	5e-34
117- 1:	CCM_02882m.01	OSIN1891.1	0
117- 2:	CCM_02886m.01	OSIN1887.1	8e-50
117- 3:	CCM_02887m.01	OSIN1886.1	3e-102
117- 4:	CCM_02888m.01	OSIN1885.1	0
117- 5:	CCM_02892m.01	OSIN1882.1	0
117- 6:	CCM_02896m.01	OSIN1881.1	0
## Alignment 118: score=487.0 e_value=1.5e-22 N=10 CM2&OS48 plus
118- 0:	CCM_02299m.01	OSIN7376.1	9e-24
118- 1:	CCM_02300m.01	OSIN7377.1	7e-95
118- 2:	CCM_02301m.01	OSIN7378.1	8e-11
118- 3:	CCM_02303m.01	OSIN7380.1	0
118- 4:	CCM_02305m.01	OSIN7381.1	1e-40
118- 5:	CCM_02307m.01	OSIN7383.1	2e-163
118- 6:	CCM_02308m.01	OSIN7384.1	0
118- 7:	CCM_02309m.01	OSIN7386.1	3e-176
118- 8:	CCM_02311m.01	OSIN7396.1	9e-150
118- 9:	CCM_02312m.01	OSIN7398.1	3e-173
## Alignment 119: score=441.0 e_value=7.1e-17 N=9 CM2&OS51 plus
119- 0:	CCM_03419m.01	OSIN6576.1	0
119- 1:	CCM_03421m.01	OSIN6577.1	0
119- 2:	CCM_03425m.01	OSIN6578.1	8e-93
119- 3:	CCM_03426m.01	OSIN6579.1	2e-73
119- 4:	CCM_03428m.01	OSIN6580.1	0
119- 5:	CCM_03429m.01	OSIN6581.1	0
119- 6:	CCM_03430m.01	OSIN6582.1	9e-33
119- 7:	CCM_03431m.01	OSIN6584.1	0
119- 8:	CCM_03432m.01	OSIN6588.1	0
## Alignment 120: score=913.0 e_value=9e-53 N=19 CM2&OS51 minus
120- 0:	CCM_03389m.01	OSIN6629.1	0
120- 1:	CCM_03391m.01	OSIN6621.1	3e-93
120- 2:	CCM_03392m.01	OSIN6620.1	2e-110
120- 3:	CCM_03393m.01	OSIN6619.1	1e-62
120- 4:	CCM_03395m.01	OSIN6616.1	1e-71
120- 5:	CCM_03397m.01	OSIN6614.1	8e-49
120- 6:	CCM_03398m.01	OSIN6613.1	2e-60
120- 7:	CCM_03399m.01	OSIN6612.1	0
120- 8:	CCM_03401m.01	OSIN6611.1	5e-168
120- 9:	CCM_03402m.01	OSIN6610.1	0
120- 10:	CCM_03403m.01	OSIN6607.1	5e-88
120- 11:	CCM_03405m.01	OSIN6606.1	0
120- 12:	CCM_03411m.01	OSIN6604.1	1e-84
120- 13:	CCM_03412m.01	OSIN6603.1	1e-63
120- 14:	CCM_03413m.01	OSIN6598.1	0
120- 15:	CCM_03414m.01	OSIN6597.1	2e-74
120- 16:	CCM_03415m.01	OSIN6596.1	0
120- 17:	CCM_03417m.01	OSIN6592.1	8e-78
120- 18:	CCM_03429m.01	OSIN6581.1	0
## Alignment 121: score=268.0 e_value=6.6e-17 N=6 CM2&OS8 minus
121- 0:	CCM_02986m.01	OSIN7033.1	1e-32
121- 1:	CCM_02990m.01	OSIN7014.1	0
121- 2:	CCM_03005m.01	OSIN7013.1	0
121- 3:	CCM_03006m.01	OSIN7012.1	1e-90
121- 4:	CCM_03007m.01	OSIN7011.1	2e-54
121- 5:	CCM_03008m.01	OSIN7010.1	6e-18
## Alignment 122: score=285.0 e_value=4.7e-12 N=6 CM3&OS1 plus
122- 0:	CCM_03700m.01	OSIN0568.1	1e-50
122- 1:	CCM_03715m.01	OSIN0578.1	3e-72
122- 2:	CCM_03716m.01	OSIN0579.1	2e-48
122- 3:	CCM_03717m.01	OSIN0580.1	1e-131
122- 4:	CCM_03718m.01	OSIN0581.1	0
122- 5:	CCM_03720m.01	OSIN0582.1	5e-136
## Alignment 123: score=430.0 e_value=9.9e-17 N=9 CM3&OS1 minus
123- 0:	CCM_03813m.01	OSIN0658.1	0
123- 1:	CCM_03815m.01	OSIN0657.1	0
123- 2:	CCM_03816m.01	OSIN0650.1	3e-136
123- 3:	CCM_03821m.01	OSIN0649.1	1e-162
123- 4:	CCM_03824m.01	OSIN0647.1	8e-46
123- 5:	CCM_03828m.01	OSIN0646.1	0
123- 6:	CCM_03829m.01	OSIN0645.1	9e-118
123- 7:	CCM_03831m.01	OSIN0644.1	0
123- 8:	CCM_03835m.01	OSIN0640.1	2e-83
## Alignment 124: score=389.0 e_value=3.6e-15 N=8 CM3&OS10 minus
124- 0:	CCM_04907m.01	OSIN4638.1	1e-13
124- 1:	CCM_04912m.01	OSIN4635.1	2e-82
124- 2:	CCM_04914m.01	OSIN4634.1	0
124- 3:	CCM_04915m.01	OSIN4632.1	4e-36
124- 4:	CCM_04916m.01	OSIN4631.1	7e-175
124- 5:	CCM_04917m.01	OSIN4630.1	6e-173
124- 6:	CCM_04922m.01	OSIN4627.1	0
124- 7:	CCM_04923m.01	OSIN4625.1	0
## Alignment 125: score=2128.0 e_value=8.1e-151 N=43 CM3&OS11 plus
125- 0:	CCM_04534m.01	OSIN4186.1	6e-155
125- 1:	CCM_04535m.01	OSIN4187.1	2e-42
125- 2:	CCM_04536m.01	OSIN4188.1	7e-18
125- 3:	CCM_04537m.01	OSIN4191.1	5e-57
125- 4:	CCM_04538m.01	OSIN4192.1	0
125- 5:	CCM_04539m.01	OSIN4194.1	3e-67
125- 6:	CCM_04540m.01	OSIN4195.1	5e-81
125- 7:	CCM_04541m.01	OSIN4196.1	1e-57
125- 8:	CCM_04542m.01	OSIN4197.1	3e-24
125- 9:	CCM_04543m.01	OSIN4198.1	9e-72
125- 10:	CCM_04544m.01	OSIN4199.1	0
125- 11:	CCM_04545m.01	OSIN4201.1	2e-168
125- 12:	CCM_04546m.01	OSIN4202.1	5e-108
125- 13:	CCM_04547m.01	OSIN4203.1	0
125- 14:	CCM_04548m.01	OSIN4205.1	6e-81
125- 15:	CCM_04550m.01	OSIN4206.1	5e-169
125- 16:	CCM_04552m.01	OSIN4207.1	0
125- 17:	CCM_04553m.01	OSIN4208.1	4e-13
125- 18:	CCM_04555m.01	OSIN4209.1	2e-10
125- 19:	CCM_04556m.01	OSIN4210.1	1e-42
125- 20:	CCM_04557m.01	OSIN4211.1	5e-41
125- 21:	CCM_04558m.01	OSIN4212.1	2e-23
125- 22:	CCM_04559m.01	OSIN4213.1	2e-16
125- 23:	CCM_04560m.01	OSIN4214.1	5e-14
125- 24:	CCM_04562m.01	OSIN4217.1	0
125- 25:	CCM_04564m.01	OSIN4218.1	4e-63
125- 26:	CCM_04566m.01	OSIN4220.1	0
125- 27:	CCM_04567m.01	OSIN4222.1	1e-44
125- 28:	CCM_04568m.01	OSIN4224.1	0
125- 29:	CCM_04569m.01	OSIN4225.1	0
125- 30:	CCM_04570m.01	OSIN4227.1	2e-141
125- 31:	CCM_04571m.01	OSIN4228.1	3e-90
125- 32:	CCM_04572m.01	OSIN4229.1	2e-43
125- 33:	CCM_04573m.01	OSIN4230.1	0
125- 34:	CCM_04574m.01	OSIN4231.1	9e-25
125- 35:	CCM_04575m.01	OSIN4232.1	0
125- 36:	CCM_04576m.01	OSIN4234.1	8e-123
125- 37:	CCM_04577m.01	OSIN4235.1	1e-113
125- 38:	CCM_04578m.01	OSIN4236.1	0
125- 39:	CCM_04584m.01	OSIN4237.1	1e-71
125- 40:	CCM_04585m.01	OSIN4238.1	2e-101
125- 41:	CCM_04586m.01	OSIN4240.1	7e-160
125- 42:	CCM_04587m.01	OSIN4241.1	0
## Alignment 126: score=348.0 e_value=2.1e-10 N=7 CM3&OS11 minus
126- 0:	CCM_03855m.01	OSIN4089.1	0
126- 1:	CCM_03856m.01	OSIN4088.1	1e-28
126- 2:	CCM_03857m.01	OSIN4087.1	2e-45
126- 3:	CCM_03858m.01	OSIN4086.1	0
126- 4:	CCM_03860m.01	OSIN4085.1	0
126- 5:	CCM_03861m.01	OSIN4084.1	0
126- 6:	CCM_03862m.01	OSIN4082.1	0
## Alignment 127: score=2397.0 e_value=1.2e-180 N=49 CM3&OS12 plus
127- 0:	CCM_04751m.01	OSIN1087.1	2e-164
127- 1:	CCM_04752m.01	OSIN1088.1	0
127- 2:	CCM_04753m.01	OSIN1089.1	7e-32
127- 3:	CCM_04754m.01	OSIN1090.1	6e-82
127- 4:	CCM_04757m.01	OSIN1092.1	8e-95
127- 5:	CCM_04758m.01	OSIN1094.1	5e-52
127- 6:	CCM_04759m.01	OSIN1095.1	8e-97
127- 7:	CCM_04760m.01	OSIN1096.1	1e-109
127- 8:	CCM_04761m.01	OSIN1097.1	7e-90
127- 9:	CCM_04762m.01	OSIN1098.1	2e-73
127- 10:	CCM_04763m.01	OSIN1099.1	0
127- 11:	CCM_04764m.01	OSIN1100.1	2e-107
127- 12:	CCM_04765m.01	OSIN1101.1	0
127- 13:	CCM_04766m.01	OSIN1102.1	6e-81
127- 14:	CCM_04767m.01	OSIN1104.1	1e-33
127- 15:	CCM_04768m.01	OSIN1105.1	8e-136
127- 16:	CCM_04770m.01	OSIN1106.1	5e-44
127- 17:	CCM_04773m.01	OSIN1107.1	0
127- 18:	CCM_04774m.01	OSIN1108.1	1e-158
127- 19:	CCM_04775m.01	OSIN1109.1	2e-81
127- 20:	CCM_04776m.01	OSIN1110.1	0
127- 21:	CCM_04777m.01	OSIN1112.1	0
127- 22:	CCM_04778m.01	OSIN1113.1	6e-166
127- 23:	CCM_04782m.01	OSIN1114.1	0
127- 24:	CCM_04783m.01	OSIN1115.1	0
127- 25:	CCM_04784m.01	OSIN1116.1	0
127- 26:	CCM_04785m.01	OSIN1117.1	0
127- 27:	CCM_04786m.01	OSIN1118.1	3e-113
127- 28:	CCM_04789m.01	OSIN1119.1	6e-108
127- 29:	CCM_04790m.01	OSIN1120.1	5e-178
127- 30:	CCM_04791m.01	OSIN1121.1	0
127- 31:	CCM_04792m.01	OSIN1122.1	1e-126
127- 32:	CCM_04793m.01	OSIN1123.1	4e-95
127- 33:	CCM_04794m.01	OSIN1124.1	5e-158
127- 34:	CCM_04797m.01	OSIN1127.1	0
127- 35:	CCM_04798m.01	OSIN1133.1	0
127- 36:	CCM_04801m.01	OSIN1135.1	2e-151
127- 37:	CCM_04802m.01	OSIN1139.1	0
127- 38:	CCM_04803m.01	OSIN1140.1	5e-61
127- 39:	CCM_04804m.01	OSIN1141.1	0
127- 40:	CCM_04812m.01	OSIN1145.1	0
127- 41:	CCM_04821m.01	OSIN1146.1	3e-124
127- 42:	CCM_04828m.01	OSIN1149.1	5e-128
127- 43:	CCM_04829m.01	OSIN1151.1	0
127- 44:	CCM_04830m.01	OSIN1152.1	2e-136
127- 45:	CCM_04831m.01	OSIN1153.1	7e-33
127- 46:	CCM_04832m.01	OSIN1154.1	4e-40
127- 47:	CCM_04838m.01	OSIN1155.1	0
127- 48:	CCM_04840m.01	OSIN1156.1	1e-22
## Alignment 128: score=342.0 e_value=4.5e-14 N=7 CM3&OS12 minus
128- 0:	CCM_05021m.01	OSIN1588.1	1e-175
128- 1:	CCM_05023m.01	OSIN1587.1	0
128- 2:	CCM_05029m.01	OSIN1586.1	0
128- 3:	CCM_05030m.01	OSIN1585.1	4e-81
128- 4:	CCM_05031m.01	OSIN1584.1	4e-58
128- 5:	CCM_05032m.01	OSIN1583.1	0
128- 6:	CCM_05033m.01	OSIN1580.1	4e-151
## Alignment 129: score=489.0 e_value=9.4e-21 N=10 CM3&OS13 plus
129- 0:	CCM_04643m.01	OSIN3814.1	0
129- 1:	CCM_04644m.01	OSIN3815.1	0
129- 2:	CCM_04645m.01	OSIN3816.1	3e-117
129- 3:	CCM_04647m.01	OSIN3821.1	1e-146
129- 4:	CCM_04648m.01	OSIN3822.1	8e-147
129- 5:	CCM_04649m.01	OSIN3823.1	0
129- 6:	CCM_04650m.01	OSIN3824.1	0
129- 7:	CCM_04651m.01	OSIN3825.1	1e-88
129- 8:	CCM_04652m.01	OSIN3826.1	4e-87
129- 9:	CCM_04660m.01	OSIN3831.1	6e-164
## Alignment 130: score=297.0 e_value=1.9e-11 N=6 CM3&OS13 plus
130- 0:	CCM_03899m.01	OSIN3952.1	0
130- 1:	CCM_03900m.01	OSIN3953.1	0
130- 2:	CCM_03902m.01	OSIN3956.1	1e-95
130- 3:	CCM_03903m.01	OSIN3957.1	8e-84
130- 4:	CCM_03905m.01	OSIN3958.1	0
130- 5:	CCM_03906m.01	OSIN3959.1	3e-158
## Alignment 131: score=484.0 e_value=8.1e-22 N=10 CM3&OS13 minus
131- 0:	CCM_04996m.01	OSIN3752.1	6e-27
131- 1:	CCM_04997m.01	OSIN3748.1	0
131- 2:	CCM_04998m.01	OSIN3741.1	0
131- 3:	CCM_04999m.01	OSIN3740.1	7e-44
131- 4:	CCM_05002m.01	OSIN3739.1	2e-25
131- 5:	CCM_05003m.01	OSIN3737.1	0
131- 6:	CCM_05004m.01	OSIN3736.1	1e-163
131- 7:	CCM_05006m.01	OSIN3734.1	5e-120
131- 8:	CCM_05007m.01	OSIN3733.1	1e-24
131- 9:	CCM_05011m.01	OSIN3732.1	0
## Alignment 132: score=346.0 e_value=3.7e-11 N=7 CM3&OS13 minus
132- 0:	CCM_03842m.01	OSIN3274.1	1e-128
132- 1:	CCM_03843m.01	OSIN3273.1	0
132- 2:	CCM_03848m.01	OSIN3269.1	0
132- 3:	CCM_03849m.01	OSIN3268.1	0
132- 4:	CCM_03850m.01	OSIN3267.1	2e-168
132- 5:	CCM_03851m.01	OSIN3266.1	4e-175
132- 6:	CCM_03852m.01	OSIN3265.1	1e-77
## Alignment 133: score=783.0 e_value=2.3e-40 N=16 CM3&OS14 plus
133- 0:	CCM_03688m.01	OSIN5740.1	0
133- 1:	CCM_03691m.01	OSIN5741.1	3e-127
133- 2:	CCM_03697m.01	OSIN5742.1	7e-160
133- 3:	CCM_03698m.01	OSIN5743.1	1e-147
133- 4:	CCM_03700m.01	OSIN5751.1	0
133- 5:	CCM_03701m.01	OSIN5752.1	8e-15
133- 6:	CCM_03703m.01	OSIN5753.1	0
133- 7:	CCM_03704m.01	OSIN5754.1	1e-08
133- 8:	CCM_03705m.01	OSIN5755.1	6e-71
133- 9:	CCM_03706m.01	OSIN5756.1	0
133- 10:	CCM_03708m.01	OSIN5757.1	8e-138
133- 11:	CCM_03709m.01	OSIN5758.1	7e-67
133- 12:	CCM_03710m.01	OSIN5759.1	9e-52
133- 13:	CCM_03711m.01	OSIN5760.1	0
133- 14:	CCM_03713m.01	OSIN5761.1	1e-51
133- 15:	CCM_03714m.01	OSIN5762.1	1e-134
## Alignment 134: score=449.0 e_value=1.3e-15 N=9 CM3&OS14 minus
134- 0:	CCM_04672m.01	OSIN5783.1	0
134- 1:	CCM_04673m.01	OSIN5782.1	2e-63
134- 2:	CCM_04674m.01	OSIN5781.1	9e-141
134- 3:	CCM_04675m.01	OSIN5780.1	1e-128
134- 4:	CCM_04676m.01	OSIN5779.1	0
134- 5:	CCM_04677m.01	OSIN5778.1	4e-165
134- 6:	CCM_04678m.01	OSIN5776.1	0
134- 7:	CCM_04679m.01	OSIN5775.1	4e-121
134- 8:	CCM_04680m.01	OSIN5774.1	6e-147
## Alignment 135: score=1160.0 e_value=1.7e-71 N=24 CM3&OS16 minus
135- 0:	CCM_03736m.01	OSIN6815.1	0
135- 1:	CCM_03739m.01	OSIN6814.1	4e-29
135- 2:	CCM_03751m.01	OSIN6813.1	0
135- 3:	CCM_03752m.01	OSIN6812.1	0
135- 4:	CCM_03753m.01	OSIN6811.1	2e-67
135- 5:	CCM_03754m.01	OSIN6810.1	3e-165
135- 6:	CCM_03755m.01	OSIN6809.1	0
135- 7:	CCM_03756m.01	OSIN6808.1	0
135- 8:	CCM_03757m.01	OSIN6807.1	0
135- 9:	CCM_03758m.01	OSIN6806.1	8e-101
135- 10:	CCM_03760m.01	OSIN6805.1	3e-121
135- 11:	CCM_03777m.01	OSIN6804.1	9e-167
135- 12:	CCM_03780m.01	OSIN6803.1	2e-44
135- 13:	CCM_03781m.01	OSIN6802.1	0
135- 14:	CCM_03782m.01	OSIN6801.1	1e-41
135- 15:	CCM_03786m.01	OSIN6800.1	5e-38
135- 16:	CCM_03787m.01	OSIN6799.1	0
135- 17:	CCM_03788m.01	OSIN6798.1	5e-83
135- 18:	CCM_03789m.01	OSIN6796.1	0
135- 19:	CCM_03790m.01	OSIN6795.1	0
135- 20:	CCM_03791m.01	OSIN6794.1	0
135- 21:	CCM_03795m.01	OSIN6793.1	0
135- 22:	CCM_03796m.01	OSIN6792.1	0
135- 23:	CCM_03798m.01	OSIN6791.1	1e-145
## Alignment 136: score=596.0 e_value=1.7e-25 N=12 CM3&OS16 minus
136- 0:	CCM_04413m.01	OSIN6842.1	0
136- 1:	CCM_04414m.01	OSIN6841.1	1e-137
136- 2:	CCM_04415m.01	OSIN6840.1	4e-180
136- 3:	CCM_04416m.01	OSIN6839.1	0
136- 4:	CCM_04417m.01	OSIN6838.1	0
136- 5:	CCM_04418m.01	OSIN6837.1	8e-177
136- 6:	CCM_04419m.01	OSIN6836.1	6e-156
136- 7:	CCM_04421m.01	OSIN6835.1	0
136- 8:	CCM_04422m.01	OSIN6833.1	2e-91
136- 9:	CCM_04423m.01	OSIN6832.1	4e-53
136- 10:	CCM_04425m.01	OSIN6831.1	0
136- 11:	CCM_04426m.01	OSIN6829.1	0
## Alignment 137: score=2155.0 e_value=2e-156 N=44 CM3&OS2 plus
137- 0:	CCM_04266m.01	OSIN2714.1	0
137- 1:	CCM_04267m.01	OSIN2715.1	6e-148
137- 2:	CCM_04268m.01	OSIN2716.1	6e-88
137- 3:	CCM_04269m.01	OSIN2722.1	0
137- 4:	CCM_04270m.01	OSIN2723.1	3e-55
137- 5:	CCM_04271m.01	OSIN2724.1	0
137- 6:	CCM_04272m.01	OSIN2725.1	0
137- 7:	CCM_04273m.01	OSIN2726.1	2e-70
137- 8:	CCM_04278m.01	OSIN2730.1	0
137- 9:	CCM_04279m.01	OSIN2731.1	6e-178
137- 10:	CCM_04280m.01	OSIN2732.1	0
137- 11:	CCM_04281m.01	OSIN2733.1	0
137- 12:	CCM_04282m.01	OSIN2734.1	6e-72
137- 13:	CCM_04284m.01	OSIN2736.1	0
137- 14:	CCM_04285m.01	OSIN2737.1	6e-54
137- 15:	CCM_04286m.01	OSIN2742.1	1e-69
137- 16:	CCM_04288m.01	OSIN2743.1	0
137- 17:	CCM_04289m.01	OSIN2744.1	2e-64
137- 18:	CCM_04290m.01	OSIN2745.1	3e-71
137- 19:	CCM_04295m.01	OSIN2752.1	0
137- 20:	CCM_04308m.01	OSIN2757.1	1e-106
137- 21:	CCM_04312m.01	OSIN2758.1	9e-55
137- 22:	CCM_04313m.01	OSIN2759.1	4e-109
137- 23:	CCM_04314m.01	OSIN2760.1	0
137- 24:	CCM_04315m.01	OSIN2761.1	0
137- 25:	CCM_04316m.01	OSIN2762.1	3e-70
[truncated: 2,367 more rows]

## Sheet: S21
Table S21. Global amino-acid identities of paralogous gene pairs identified in the O. sinensis genome.
Gene ID	Paralogous Gene ID	Identity (%)
OSIN0123.1	OSIN2236.1	85.14
OSIN1450.1	OSIN1766.1	75
OSIN2384.1	OSIN7122.1	73.08
OSIN3897.1	OSIN7308.1	70.67
OSIN3898.1	OSIN5492.1	68.65
OSIN0287.1	OSIN3467.1	68.45
OSIN0716.1	OSIN1475.1	67.64
OSIN1954.1	OSIN6625.1	66.95
OSIN0924.1	OSIN1500.1	66.92
OSIN3094.1	OSIN7394.1	66.67
OSIN4469.1	OSIN7267.1	65.91
OSIN1210.1	OSIN6018.1	65.66
OSIN3540.1	OSIN5905.1	65.22
OSIN1911.1	OSIN7601.1	65.11
OSIN5532.1	OSIN6851.1	65.02
OSIN4811.1	OSIN6488.1	64.67
OSIN1386.1	OSIN6226.1	64.15
OSIN5725.1	OSIN5971.1	63.65
OSIN1165.1	OSIN1874.1	62.92
OSIN2684.1	OSIN6477.1	62.09
OSIN3098.1	OSIN6649.1	61.99
OSIN0457.1	OSIN0552.1	61.83
OSIN4151.1	OSIN4504.1	61.58
OSIN4523.1	OSIN5463.1	61.45
OSIN5025.1	OSIN7271.1	61.15
OSIN0634.1	OSIN6626.1	61.03
OSIN4107.1	OSIN5771.1	60.27
OSIN2075.1	OSIN6127.1	60.06
OSIN3860.1	OSIN4535.1	59.36
OSIN1392.1	OSIN5462.1	59.31
OSIN4481.1	OSIN6469.1	58.65
OSIN3894.1	OSIN7309.1	58.64
OSIN6109.1	OSIN6687.1	58.54
OSIN5772.1	OSIN5939.1	58.28
OSIN1442.1	OSIN6206.1	58.2
OSIN1652.1	OSIN6906.1	58.18
OSIN0178.1	OSIN1659.1	58.15
OSIN1966.1	OSIN3976.1	58.02
OSIN0396.1	OSIN6198.1	57.73
OSIN4541.1	OSIN7150.1	57.62
OSIN4644.1	OSIN4926.1	57.57
OSIN2166.1	OSIN3127.1	56.86
OSIN6235.1	OSIN6529.1	56.73
OSIN3730.1	OSIN6153.1	56.42
OSIN2550.1	OSIN2987.1	56.37
OSIN1103.1	OSIN5699.1	56.01
OSIN1141.1	OSIN2175.1	55.99
OSIN3481.1	OSIN4759.1	55.62
OSIN0993.1	OSIN4151.1	55.61
OSIN5675.1	OSIN6395.1	55.09
OSIN0353.1	OSIN2635.1	54.99
OSIN4479.1	OSIN6799.1	54.59
OSIN3528.1	OSIN6284.1	54.4
OSIN1127.1	OSIN3603.1	54.22
OSIN5028.1	OSIN5889.1	54.09
OSIN0549.1	OSIN1810.1	53.77
OSIN2603.1	OSIN3844.1	53.65
OSIN1448.1	OSIN3032.1	53.22
OSIN1932.1	OSIN6227.1	53.19
OSIN0519.1	OSIN3916.1	53.18
OSIN0555.1	OSIN7148.1	53.09
OSIN3840.1	OSIN4547.1	53.02
OSIN4527.1	OSIN6645.1	53
OSIN1218.1	OSIN2254.1	52.96
OSIN5663.1	OSIN6834.1	52.79
OSIN1232.1	OSIN6868.1	52.51
OSIN3214.1	OSIN6566.1	52.5
OSIN3618.1	OSIN5348.1	52.46
OSIN2654.1	OSIN4481.1	52.14
OSIN0826.1	OSIN1830.1	52.1
OSIN0125.1	OSIN2739.1	52.08
OSIN2410.1	OSIN6185.1	52.05
OSIN5101.1	OSIN7258.1	52.04
OSIN2739.1	OSIN3521.1	52.04
OSIN3999.1	OSIN5081.1	52.01
OSIN3098.1	OSIN6433.1	51.84
OSIN2659.1	OSIN4135.1	51.76
OSIN3916.1	OSIN6643.1	51.66
OSIN1893.1	OSIN5327.1	51.41
OSIN1235.1	OSIN3576.1	51.41
OSIN1263.1	OSIN3935.1	51.38
OSIN2725.1	OSIN7181.1	51.18
OSIN4555.1	OSIN5095.1	51.09
OSIN0816.1	OSIN5328.1	51.08
OSIN1846.1	OSIN4628.1	50.9
OSIN1220.1	OSIN3716.1	50.86
OSIN0519.1	OSIN6643.1	50.8
OSIN1127.1	OSIN6670.1	50.78
OSIN5103.1	OSIN6279.1	50.75
OSIN5889.1	OSIN6962.1	50.74
OSIN1977.1	OSIN5082.1	50.64
OSIN0288.1	OSIN3650.1	50.55
OSIN3603.1	OSIN6670.1	50.37
OSIN2930.1	OSIN5730.1	50.21
OSIN3467.1	OSIN4941.1	50.14
OSIN2540.1	OSIN3517.1	50.09
OSIN1846.1	OSIN6230.1	50
OSIN2635.1	OSIN5138.1	49.93
OSIN6433.1	OSIN6649.1	49.75
OSIN2660.1	OSIN4941.1	49.59
OSIN5540.1	OSIN5848.1	49.57
OSIN3881.1	OSIN4643.1	49.44
OSIN6173.1	OSIN6467.1	49.4
OSIN1750.1	OSIN6994.1	49.3
OSIN3727.1	OSIN4303.1	49.14
OSIN0125.1	OSIN4550.1	49.06
OSIN3500.1	OSIN7719.1	49.04
OSIN0885.1	OSIN4620.1	48.98
OSIN7232.1	OSIN7679.1	48.89
OSIN3559.1	OSIN7070.1	48.88
OSIN4628.1	OSIN6230.1	48.84
OSIN2719.1	OSIN5261.1	48.76
OSIN3125.1	OSIN4639.1	48.59
OSIN0332.1	OSIN4543.1	48.41
OSIN5028.1	OSIN6962.1	48.36
OSIN0521.1	OSIN7560.1	48.35
OSIN0560.1	OSIN6475.1	48.35
OSIN3634.1	OSIN5795.1	48.33
OSIN5095.1	OSIN6195.1	48.32
OSIN4620.1	OSIN6485.1	48.02
OSIN0061.1	OSIN3492.1	47.94
OSIN0287.1	OSIN4941.1	47.89
OSIN1533.1	OSIN5815.1	47.85
OSIN0993.1	OSIN4504.1	47.85
OSIN1533.1	OSIN2053.1	47.67
OSIN2739.1	OSIN4552.1	47.37
OSIN3650.1	OSIN5177.1	47.29
OSIN0588.1	OSIN3007.1	47.2
OSIN1846.1	OSIN5746.1	47.04
OSIN5682.1	OSIN6621.1	46.98
OSIN5102.1	OSIN7123.1	46.84
OSIN0177.1	OSIN5057.1	46.81
OSIN4185.1	OSIN4876.1	46.58
OSIN3331.1	OSIN7070.1	46.36
OSIN2739.1	OSIN4550.1	46.26
OSIN0747.1	OSIN1103.1	46.13
OSIN2654.1	OSIN6469.1	46.12
OSIN5262.1	OSIN5940.1	45.9
OSIN0288.1	OSIN5177.1	45.9
OSIN0442.1	OSIN5065.1	45.81
OSIN2011.1	OSIN6489.1	45.8
OSIN6695.1	OSIN7234.1	45.78
OSIN1679.1	OSIN5946.1	45.78
OSIN0122.1	OSIN5132.1	45.61
OSIN4701.1	OSIN5326.1	45.45
OSIN0884.1	OSIN5686.1	45.45
OSIN5091.1	OSIN7367.1	45.36
OSIN5824.1	OSIN7253.1	45.26
OSIN0711.1	OSIN2826.1	45.15
OSIN3916.1	OSIN7256.1	45.15
OSIN1314.1	OSIN2654.1	45.15
OSIN2185.1	OSIN3645.1	45.1
OSIN0353.1	OSIN5437.1	44.99
OSIN4820.1	OSIN6048.1	44.84
OSIN2053.1	OSIN5815.1	44.83
OSIN0473.1	OSIN5059.1	44.75
OSIN1314.1	OSIN4481.1	44.7
OSIN2175.1	OSIN2784.1	44.62
OSIN6718.1	OSIN6834.1	44.51
OSIN4857.1	OSIN6105.1	44.44
OSIN3500.1	OSIN5326.1	44.35
OSIN4754.1	OSIN5418.1	44.35
OSIN0125.1	OSIN4552.1	44.19
OSIN5326.1	OSIN7719.1	44.11
OSIN0519.1	OSIN7256.1	44
OSIN2812.1	OSIN5158.1	43.95
OSIN2550.1	OSIN3426.1	43.87
OSIN5548.1	OSIN5886.1	43.79
OSIN1920.1	OSIN1996.1	43.65
OSIN1314.1	OSIN6469.1	43.6
OSIN2951.1	OSIN3492.1	43.37
OSIN3074.1	OSIN3213.1	43.35
OSIN1404.1	OSIN1516.1	43.25
OSIN3759.1	OSIN6599.1	43.24
OSIN6237.1	OSIN7240.1	43.1
OSIN6643.1	OSIN7256.1	43.04
OSIN5050.1	OSIN6467.1	43.02
OSIN0656.1	OSIN5789.1	42.96
OSIN2624.1	OSIN6109.1	42.92
OSIN2650.1	OSIN4564.1	42.66
OSIN4701.1	OSIN7719.1	42.65
OSIN2650.1	OSIN6128.1	42.64
OSIN2635.1	OSIN5437.1	42.59
OSIN0125.1	OSIN3521.1	42.54
OSIN1141.1	OSIN2784.1	42.51
OSIN5042.1	OSIN6787.1	42.48
OSIN4508.1	OSIN6799.1	42.46
OSIN0185.1	OSIN6720.1	42.24
OSIN4566.1	OSIN5750.1	42.15
OSIN3547.1	OSIN4651.1	42.12
OSIN5663.1	OSIN6718.1	42.02
OSIN4567.1	OSIN7272.1	41.96
OSIN0061.1	OSIN2951.1	41.94
OSIN1598.1	OSIN3619.1	41.9
OSIN3468.1	OSIN7739.1	41.86
OSIN3331.1	OSIN3559.1	41.71
OSIN4849.1	OSIN7465.1	41.6
OSIN1264.1	OSIN6236.1	41.57
OSIN1528.1	OSIN6048.1	41.57
OSIN2406.1	OSIN6121.1	41.56
OSIN2204.1	OSIN3549.1	41.37
OSIN3521.1	OSIN4552.1	41.34
OSIN2819.1	OSIN5435.1	41.34
OSIN0424.1	OSIN3199.1	41.15
OSIN1350.1	OSIN5344.1	40.97
OSIN5214.1	OSIN6537.1	40.71
OSIN1875.1	OSIN6129.1	40.56
OSIN0125.1	OSIN1909.1	40.51
OSIN2213.1	OSIN5463.1	40.38
OSIN3884.1	OSIN5508.1	40.31
OSIN4544.1	OSIN4741.1	40.31
OSIN0322.1	OSIN4967.1	40.27
OSIN3836.1	OSIN4644.1	40.07
OSIN5682.1	OSIN6132.1	40
OSIN5236.1	OSIN7877.1	40
OSIN2987.1	OSIN3426.1	39.91
OSIN2818.1	OSIN3563.1	39.87
OSIN3836.1	OSIN4926.1	39.86
OSIN3093.1	OSIN6048.1	39.85
OSIN3521.1	OSIN4550.1	39.84
OSIN4006.1	OSIN4723.1	39.79
OSIN4108.1	OSIN5368.1	39.76
OSIN2660.1	OSIN3467.1	39.57
OSIN1528.1	OSIN4820.1	39.52
OSIN1239.1	OSIN5180.1	39.52
OSIN4967.1	OSIN7721.1	39.49
OSIN3093.1	OSIN4820.1	39.48
OSIN2376.1	OSIN3766.1	39.38
OSIN1528.1	OSIN3093.1	39.36
OSIN0629.1	OSIN7487.1	39.29
OSIN1909.1	OSIN4552.1	39.29
OSIN3320.1	OSIN4840.1	39.26
OSIN4651.1	OSIN6205.1	39.26
OSIN2590.1	OSIN6966.1	39.16
OSIN4483.1	OSIN4840.1	39.1
OSIN1899.1	OSIN6901.1	39.07
OSIN0233.1	OSIN0417.1	39.07
OSIN0446.1	OSIN4392.1	39.05
OSIN0287.1	OSIN2660.1	39.02
OSIN0123.1	OSIN0743.1	38.93
OSIN1205.1	OSIN5102.1	38.8
OSIN4550.1	OSIN4552.1	38.75
OSIN2213.1	OSIN4523.1	38.73
OSIN1523.1	OSIN7181.1	38.72
OSIN3603.1	OSIN3857.1	38.72
OSIN4564.1	OSIN6128.1	38.69
OSIN3832.1	OSIN4531.1	38.68
OSIN0549.1	OSIN6601.1	38.66
OSIN5874.1	OSIN7122.1	38.64
OSIN1909.1	OSIN2739.1	38.64
OSIN1810.1	OSIN6601.1	38.46
OSIN3547.1	OSIN6205.1	38.17
OSIN1086.1	OSIN2662.1	38.13
OSIN4537.1	OSIN7751.1	38.1
OSIN0351.1	OSIN3750.1	38.05
OSIN4479.1	OSIN4508.1	38.04
OSIN4729.1	OSIN5057.1	37.88
OSIN0652.1	OSIN3123.1	37.82
OSIN2818.1	OSIN5682.1	37.75
OSIN1979.1	OSIN5047.1	37.69
OSIN0293.1	OSIN3243.1	37.68
OSIN1481.1	OSIN5014.1	37.62
OSIN3019.1	OSIN3918.1	37.61
OSIN3940.1	OSIN6376.1	37.43
OSIN0044.1	OSIN1305.1	37.3
OSIN3426.1	OSIN5922.1	37
OSIN0355.1	OSIN7389.1	36.94
OSIN3206.1	OSIN4547.1	36.87
OSIN2955.1	OSIN5685.1	36.76
OSIN3923.1	OSIN6715.1	36.75
OSIN0340.1	OSIN3839.1	36.73
OSIN2371.1	OSIN3935.1	36.69
OSIN5610.1	OSIN7241.1	36.65
OSIN1132.1	OSIN3182.1	36.62
OSIN0197.1	OSIN6601.1	36.59
OSIN4159.1	OSIN7895.1	36.56
OSIN2550.1	OSIN5922.1	36.53
OSIN1823.1	OSIN5015.1	36.52
OSIN1825.1	OSIN6297.1	36.52
OSIN1230.1	OSIN4857.1	36.4
OSIN3917.1	OSIN6975.1	36.4
OSIN4052.1	OSIN6058.1	36.4
OSIN4628.1	OSIN7177.1	36.39
OSIN3935.1	OSIN5962.1	36.33
OSIN3426.1	OSIN4971.1	36.32
OSIN3563.1	OSIN5682.1	36.31
OSIN1313.1	OSIN3544.1	36.3
OSIN0615.1	OSIN4654.1	36.27
OSIN0418.1	OSIN1510.1	36.22
OSIN1909.1	OSIN4550.1	36.21
OSIN7235.1	OSIN7237.1	36.21
OSIN3857.1	OSIN6670.1	36.16
OSIN2527.1	OSIN3013.1	36.14
OSIN4659.1	OSIN6714.1	36.14
OSIN2955.1	OSIN3839.1	36.09
OSIN3121.1	OSIN7353.1	36.09
OSIN1235.1	OSIN1757.1	36.09
OSIN3138.1	OSIN5727.1	36.04
OSIN0177.1	OSIN4729.1	36.03
OSIN1534.1	OSIN6567.1	36.01
OSIN3858.1	OSIN6520.1	35.68
OSIN2604.1	OSIN5288.1	35.64
OSIN0223.1	OSIN0632.1	35.6
OSIN0620.1	OSIN3621.1	35.54
OSIN5261.1	OSIN5915.1	35.51
OSIN5806.1	OSIN6520.1	35.51
OSIN3390.1	OSIN6592.1	35.43
OSIN0340.1	OSIN2955.1	35.43
OSIN5102.1	OSIN7325.1	35.35
OSIN0389.1	OSIN0961.1	35.31
OSIN3351.1	OSIN4878.1	35.25
OSIN2883.1	OSIN3743.1	35.04
OSIN1688.1	OSIN6520.1	35.03
OSIN7123.1	OSIN7325.1	34.97
OSIN3839.1	OSIN5685.1	34.92
OSIN3605.1	OSIN7609.1	34.91
OSIN7238.1	OSIN7239.1	34.89
OSIN1500.1	OSIN6043.1	34.77
OSIN4415.1	OSIN7237.1	34.72
OSIN1493.1	OSIN3844.1	34.72
OSIN3058.1	OSIN4995.1	34.7
OSIN1205.1	OSIN7325.1	34.64
OSIN5430.1	OSIN6975.1	34.54
OSIN4723.1	OSIN5800.1	34.52
OSIN1205.1	OSIN7123.1	34.42
OSIN6651.1	OSIN7337.1	34.33
OSIN0164.1	OSIN7862.1	34.28
OSIN1263.1	OSIN2371.1	34.17
OSIN4554.1	OSIN5970.1	34.13
OSIN1996.1	OSIN5047.1	34.05
OSIN3715.1	OSIN7198.1	33.88
OSIN5730.1	OSIN5991.1	33.88
OSIN1909.1	OSIN3521.1	33.76
OSIN2957.1	OSIN7818.1	33.55
OSIN1930.1	OSIN6830.1	33.46
OSIN1534.1	OSIN5053.1	33.45
OSIN2955.1	OSIN6227.1	33.33
OSIN0178.1	OSIN4728.1	33.33
OSIN1920.1	OSIN5047.1	33.31
OSIN0681.1	OSIN1688.1	33.27
OSIN1979.1	OSIN1996.1	33.16
OSIN1920.1	OSIN1979.1	33.12
OSIN4817.1	OSIN5445.1	33.1
OSIN4543.1	OSIN7139.1	33.09
OSIN1846.1	OSIN7177.1	33.08
OSIN5545.1	OSIN5683.1	33.06
OSIN6971.1	OSIN6972.1	33.05
OSIN2719.1	OSIN5915.1	33.03
OSIN1475.1	OSIN1688.1	32.99
OSIN0197.1	OSIN1810.1	32.92
OSIN1902.1	OSIN7438.1	32.83
OSIN6004.1	OSIN6901.1	32.73
OSIN0906.1	OSIN7901.1	32.71
OSIN5403.1	OSIN6101.1	32.71
OSIN0291.1	OSIN1892.1	32.69
OSIN1673.1	OSIN5339.1	32.61
OSIN3242.1	OSIN3935.1	32.61
OSIN4554.1	OSIN5053.1	32.57
OSIN2701.1	OSIN2818.1	32.57
OSIN5053.1	OSIN5970.1	32.55
OSIN3021.1	OSIN6909.1	32.46
OSIN4458.1	OSIN7596.1	32.45
OSIN4006.1	OSIN5800.1	32.4
OSIN1534.1	OSIN5970.1	32.2
OSIN1127.1	OSIN5651.1	32.15
OSIN1735.1	OSIN1960.1	32.14
OSIN1244.1	OSIN7239.1	32.11
OSIN1466.1	OSIN2818.1	32.03
OSIN0340.1	OSIN5685.1	31.98
OSIN1534.1	OSIN4554.1	31.95
OSIN3022.1	OSIN7251.1	31.9
OSIN1235.1	OSIN6048.1	31.86
OSIN3839.1	OSIN6227.1	31.85
OSIN3167.1	OSIN4620.1	31.81
OSIN0123.1	OSIN3472.1	31.7
OSIN0681.1	OSIN5806.1	31.66
OSIN4203.1	OSIN4239.1	31.66
OSIN1872.1	OSIN5335.1	31.63
OSIN2375.1	OSIN6975.1	31.61
OSIN0752.1	OSIN1684.1	31.57
OSIN0443.1	OSIN6901.1	31.52
OSIN3935.1	OSIN6002.1	31.5
OSIN2535.1	OSIN4479.1	31.42
OSIN1838.1	OSIN5053.1	31.42
OSIN0341.1	OSIN5411.1	31.37
OSIN1659.1	OSIN4728.1	31.35
OSIN1757.1	OSIN6048.1	31.35
OSIN0355.1	OSIN2650.1	31.33
OSIN0681.1	OSIN6078.1	31.25
OSIN2535.1	OSIN6799.1	31.24
OSIN0807.1	OSIN1463.1	31.2
OSIN4554.1	OSIN6567.1	31.13
OSIN1757.1	OSIN4820.1	31.07
OSIN1263.1	OSIN3242.1	31.01
OSIN1688.1	OSIN3858.1	30.97
OSIN2955.1	OSIN4393.1	30.91
OSIN0197.1	OSIN0549.1	30.88
OSIN4743.1	OSIN5029.1	30.85
OSIN3320.1	OSIN4483.1	30.83
OSIN0681.1	OSIN6520.1	30.78
OSIN1466.1	OSIN5682.1	30.72
OSIN2818.1	OSIN6132.1	30.67
OSIN1688.1	OSIN1747.1	30.66
OSIN1492.1	OSIN3576.1	30.6
OSIN1790.1	OSIN6947.1	30.6
OSIN0599.1	OSIN4028.1	30.59
OSIN5619.1	OSIN5888.1	30.59
OSIN0340.1	OSIN0588.1	30.58
OSIN2173.1	OSIN4051.1	30.56
OSIN5772.1	OSIN6829.1	30.52
OSIN2371.1	OSIN6002.1	30.49
OSIN0332.1	OSIN7139.1	30.45
OSIN4170.1	OSIN5666.1	30.42
OSIN1147.1	OSIN6421.1	30.41
OSIN1673.1	OSIN3906.1	30.39
OSIN0355.1	OSIN4564.1	30.39
OSIN3308.1	OSIN5806.1	30.37
OSIN4393.1	OSIN5685.1	30.36
OSIN0355.1	OSIN6128.1	30.16
OSIN1932.1	OSIN5685.1	30.16
OSIN5970.1	OSIN6567.1	30.14
OSIN0389.1	OSIN7153.1	30.11
OSIN4577.1	OSIN6567.1	30.08
OSIN0340.1	OSIN6227.1	30.04
OSIN6078.1	OSIN6520.1	30.02
OSIN5405.1	OSIN7355.1	30
OSIN0330.1	OSIN3420.1	30
Note: gene pairs with amino-acid identity ≥ 30% are retained.

## Sheet: S27
Table S27. Protease genes in different fungal genomes arranged by MEROPS gene family.
Proteolytic Enzymes	MEROPS Gene Family	OSI	MAN	MAC	CMI	BBA	FGR	MGR	GCL	BCI	SSC
A: Aspartic (A) Peptidases	A01: pepsin	16	31	22	25	24	20	21	13	19	12
	A02: HIV-1 retropepsin	0	0	0	0	0	0	0	0	0	1
	A11: Copia transposon peptidase	0	1	0	0	0	0	0	0	0	0
	A22: presenilin 1	1	1	1	1	1	1	1	1	1	1
	Total	17	33	23	26	25	21	22	14	20	14
C: Cysteine (C) Peptidases	C01: papain	1	1	1	2	0	1	1	2	1	1
	C02: calpain-2	1	0	0	0	0	0	1	0	2	0
	C12: ubiquitinyl hydrolase-L1	4	4	4	4	4	3	4	4	3	3
	C13: legumain	1	1	1	1	1	1	1	0	1	1
	C14: caspase-1	2	2	2	3	3	3	2	3	2	1
	C15: pyroglutamyl-peptidase I	1	1	1	2	1	1	1	1	1	1
	C19: ubiquitin-specific peptidase 14	10	11	11	11	11	12	10	9	11	13
	C26: gamma-glutamyl hydrolase	5	6	5	6	7	10	6	4	6	6
	C40: dipeptidyl-peptidase VI	0	1	1	1	1	0	0	0	0	0
	C44: amidophosphoribosyltransferase precursor	4	3	2	4	5	3	5	4	4	3
	C45: acyl-coenzyme A:6-aminopenicillanic acid acyl-transferase precursor	0	0	0	2	1	1	0	0	1	1
	C48: Ulp1 peptidase	1	1	2	1	1	1	1	1	1	2
	C50: separase	0	0	0	0	0	1	0	0	0	0
	C54: autophagin-1	1	1	1	0	1	1	1	1	1	1
	C56: PfpI peptidase	3	10	8	7	9	6	5	2	5	4
	C59: penicillin V acylase precursor	0	0	0	0	0	1	0	0	0	0
	C65: otubain-1	0	1	0	0	1	0	0	0	0	1
	C69: dipeptidase A	0	1	1	1	0	1	1	0	0	0
	C85: OTLD1 deubiquitinylating enzyme	1	0	0	0	0	0	1	1	2	1
	C97: DeSI-1 peptidase	1	1	1	1	1	1	1	1	1	1
	Total	36	45	41	46	47	47	41	33	42	40
G: Glutamic (G) Peptidases	G01: scytalidoglutamic peptidase	0	4	5	8	7	1	2	5	3	2
	Total	0	4	5	8	7	1	2	5	3	2
M: Metallo (M) Peptidases	M01: aminopeptidase N	1	1	1	1	1	2	1	2	1	1
	M03: thimet oligopeptidase	2	5	2	8	7	4	2	3	2	2
	M04: thermolysin	1	1	1	1	1	2	0	0	0	0
	M06: immune inhibitor A peptidase	1	1	1	0	0	0	1	0	0	0
	M10: matrix metallopeptidase-1	0	2	0	0	1	1	0	0	0	1
	M12: astacin	0	0	0	0	0	1	0	0	0	0
	M13: neprilysin	1	0	0	0	0	1	1	1	1	1
	M14: carboxypeptidase A1	3	3	3	3	3	8	11	1	3	3
	M16: pitrilysin	4	5	5	4	4	5	6	5	6	6
	M18: aminopeptidase I	2	2	2	2	3	2	2	2	3	2
	M19: membrane dipeptidase	0	0	0	1	1	2	2	2	1	1
	M20: glutamate carboxypeptidase	4	10	8	15	14	15	8	12	8	7
	M24: methionyl aminopeptidase 1	7	10	9	11	7	9	9	7	9	10
	M28: aminopeptidase S	7	7	7	6	5	12	15	6	3	4
	M35: deuterolysin	1	1	2	2	1	1	6	0	2	2
	M36: fungalysin	3	1	1	1	0	1	1	0	0	0
	M38: isoaspartyl dipeptidase	6	16	17	14	15	18	7	11	12	9
	M41: FtsH peptidase	2	0	0	0	0	0	0	0	1	0
	M43: cytophagalysin	4	9	5	5	4	2	2	0	0	0
	M48: Ste24 peptidase	2	2	1	3	3	2	1	1	2	2
	M49: dipeptidyl-peptidase III	1	1	2	1	1	1	1	1	1	2
	M54: archaelysin	0	0	0	0	0	1	0	0	1	0
	M61: glycyl aminopeptidase	0	0	0	0	1	0	0	1	0	0
	M67: PSMD14 peptidase	5	4	4	5	5	5	4	4	5	5
	M76: Atp23 peptidase	1	1	1	1	1	1	1	1	1	1
	M77: tryptophanyl aminopeptidase 7-DMATS-type peptidase	2	5	4	1	0	0	3	0	1	1
	M79: RCE1 peptidase	1	0	1	1	1	1	1	1	1	1
	M80: Wss1 peptidase	1	1	1	0	1	2	2	2	1	2
	M81: microcystinase MlrC	1	1	1	1	1	0	0	1	0	0
	Total	63	89	79	87	81	99	87	64	65	63
P: Mixed (P) Peptidases	P01: DmpA aminopeptidase	1	1	2	3	3	2	1	0	0	0
	Total	1	1	2	3	3	2	1	0	0	0
S: Serine (S) Peptidases	S01: trypsin	0	29	12	8	19	3	3	0	2	2
	S08: subtilisin	12	37	27	13	21	19	23	8	3	3
	S09: prolyl oligopeptidase	57	82	62	57	75	109	85	52	99	82
	S10: carboxypeptidase Y	9	11	12	11	11	9	6	5	11	9
	S12: D-Ala-D-Ala carboxypeptidase B	8	16	17	16	19	16	8	6	5	4
	S14: peptidase Clp	1	1	1	1	1	1	1	0	1	1
	S15: Xaa-Pro dipeptidyl-peptidase	0	1	0	0	1	4	3	1	2	1
	S26: signal peptidase I	3	1	2	3	3	3	2	3	1	2
	S28: lysosomal Pro-Xaa carboxypeptidase	1	5	3	4	4	2	6	4	4	3
	S33: prolyl aminopeptidase	28	48	43	35	41	71	57	32	48	41
	S53: sedolisin	1	9	9	13	15	3	5	10	11	9
	S54: rhomboid-1	4	3	3	3	4	4	4	2	2	3
	S66: murein tetrapeptidase LD-carboxypeptidase	0	0	0	0	0	1	0	2	0	0
	Total	124	243	191	164	214	245	203	125	189	160
T: Threonine (T) Peptidases	T01: archaean proteasome, beta component	14	14	14	14	14	14	14	14	14	14
	T02: glycosylasparaginase precursor	0	2	2	1	1	2	2	2	1	1
	T03: gamma-glutamyltransferase 1	4	5	3	5	3	3	3	3	3	3
	T05: ornithine acetyltransferase precursor	1	1	1	1	1	1	1	1	2	2
	Total	19	22	20	21	19	20	20	20	20	20
Total		260	437	361	355	396	435	376	261	339	299
Note: OSI, Ophiocordyceps sinensis; MAN, Metarhizium anisopliae; MAC, Metarhizium acridum; CMI, Cordyceps militaris; BBA, Beauveria bassiana; Plant pathogens (shadowed): FGR, Fusarium graminearum; MGR, Magnaporthe grisea; GCL, Grosmannia clavigera; SSC, Sclerotinia sclerotiorum; BC, Botrytis cinerea.

## Sheet: S28
Table S28. Size distribution of selected protein families that involved in pathogen-host interactions among O. sinensis and other nine pathogenic fungal genomes.
Protein family	OSI	MAN	MAC	CMI	BBA	FGR	MGR	GCL	BCI	SSC	P-value
Fungal specific transcription factors	84	193	170	180	196	265	118	140	134	103	0.366273
ABC transporters	40	57	43	80	94	53	48	34	42	35	0.0522786
Major facilitator superfamily	100	220	185	213	221	252	181	172	192	149	0.481115
Cytochrome P450	70	128	104	59	84	123	136	61	147	105	0.114068
Protein kinases	133	144	152	172	153	128	122	110	110	125	0.0013534
Heterokaryon incompatibility	6	36	27	17	25	97	42	34	65	43	0.0130943
Serine proteases	124	243	191	164	214	245	203	125	189	160	0.462418
Trypsin	0	29	12	8	19	3	3	0	2	2	0.0236823
Subtilisin	15	54	37	30	38	30	29	20	12	11	0.0454978
Aspartic proteases	17	33	23	26	25	21	22	14	20	14	0.033344
Lipase	45	91	75	77	81	106	94	62	94	80	0.124403
Glycoside hydrolase	108	187	167	163	182	263	271	154	243	224	0.0123226
Secondary metabolite backbone genes	37	61	43	28	36	37	32	19	37	29	0.0765189
Cutinase	2	2	2	4	5	12	19	1	11	8	0.0213192
Pectinesterase	0	0	0	0	0	7	1	2	5	5	0.00324023
Pathogen-host interaction proteins	1343	1876	1671	1591	1759	2401	1721	1294	1783	1567	0.309583
Note: OSI, Ophiocordyceps sinensis; MAN, Metarhizium anisopliae; MAC, Metarhizium acridum; CMI, Cordyceps militaris; BBA, Beauveria bassiana; Plant pathogens (shadowed): FGR, Fusarium graminearum; MGR, Magnaporthe grisea; GCL, Grosmannia clavigera; SSC, Sclerotinia sclerotiorum; BC, Botrytis cinerea.

## Sheet: S34
Table S34. Summary of the identified genes coding for membrane transporters in the five insect- and five plant- pathogens.
Superfamilies	Description	OSI	MAN	MAC	CMI	BBA	FGR	MGR	GCL	BCI	SSC
Channels/Pores
1.A	α-Type channels	28	35	35	26	35	38	30	22	31	26
1.B	β-Barrel porins	4	4	4	3	4	4	4	3	4	4
1.C	Pore-forming toxins(proteins and peptides)	5	1	3	1	3	8	1	3	1	2
1.D	Nonribosomally synthesized channels	0	0	0	0	0	0	0	0	0	0
1.E	Holins	0	0	0	0	0	0	0	0	0	0
1.F	Vesicle Fusion Pores	2	1	2	2	2	3	2	1	4	2
1.G	Viral Fusion Pores	0	0	0	0	0	0	0	0	0	0
1.H	Paracellular channels	2	3	3	2	3	3	1	1	2	2
1.I	Membrane-bounded channels	9	7	8	5	5	7	11	7	7	9
Electrochemical potential-driven transporpters
2.A	Porters (uniporters, symporters, antiporters)	237	391	351	386	390	523	352	283	339	304
2.B	Nonribosomally synthesized porters	0	0	0	0	0	0	0	0	0	0
2.C	Ion-gradient-driven energizers	0	0	0	0	0	0	0	0	0	0
Primary active transporters
3.A	P–P-bond-hydrolysis-driven transporters	106	122	109	117	135	132	107	86	110	97
3.B	Decarboxylation-driven transporters	1	3	1	1	0	1	0	1	2	1
3.C	Methyl-transfer-driven transporters	0	0	0	0	0	0	0	0	0	0
3.D	Oxidoreduction-driven transporters	29	29	29	28	33	30	36	28	24	27
3.E	Light absorption-driven transporters	0	0	0	0	0	3	1	2	2	2
Group translocators
4.A	Phosphotransfer-driven group translocators	0	0	0	0	0	0	0	0	0	0
4.B	Nicotinamide ribonucleoside uptake permeases	0	0	0	0	0	0	0	0	0	0
4.C	Acyl CoA ligase-coupled transporters	9	13	12	13	15	17	18	12	16	11
4.D	Polysaccharide Synthase/Exporters	3	4	3	3	3	4	3	2	5	5
4.E	Polysaccharide Synthase/Exporters	3	3	3	3	3	3	3	2	3	1
Transmembrane electron carriers
5.A	Transmembrane 2-electron transfer carriers	0	0	0	0	0	0	0	0	0	0
5.B	Transmembrane 1-electron transfer carriers	6	4	5	4	4	6	5	3	3	4
Accessory factors involved in Transport
8.A	Auxiliary transport proteins	11	21	14	7	16	21	12	8	13	11
8.B	Ribosomally synthesized protein/peptide toxins that target channels and carriers	0	0	0	0	1	0	0	0	0	0
Incompletely characterized transporters
9.A	Recognized transporters of unknown biochemical mechanism	20	27	18	23	26	35	23	11	27	24
9.B	Putative uncharacterized transport proteins	17	24	24	19	29	28	25	18	23	20
9.C	Functionally characterized transporters lacking identified sequences	2	0	1	2	3	2	3	2	4	3
Total		494	692	625	645	710	868	637	495	620	555
Note: OSI, Ophiocordyceps sinensis; MAN, Metarhizium anisopliae; MAC, Metarhizium acridum; CMI, Cordyceps militaris; BBA, Beauveria bassiana; Plant pathogens (shadowed): FGR, Fusarium graminearum; MGR, Magnaporthe grisea; GCL, Grosmannia clavigera; SSC, Sclerotinia sclerotiorum; BC, Botrytis cinerea.

## Sheet: S35
Table S35. Positive selected genes identified in O. sinensis by branch-site likelihood ratio test (LRT).
Gene ID	Pfam domain description
OSIN3929.1	PF10417|C-terminal domain of 1-Cys peroxiredoxin;PF00578|AhpC/TSA family
OSIN2279.1	PF05648|Peroxisomal biogenesis factor 11 (PEX11)
OSIN5478.1	PF04588|Hypoxia induced protein conserved region
OSIN1295.1	PF00069|Protein kinase domain
OSIN2214.1	PF00069|Protein kinase domain
OSIN0913.1	PF00069|Protein kinase domain;PF00069|Protein kinase domain
OSIN3190.1	PF00069|Protein kinase domain
OSIN5561.1	PF00069|Protein kinase domain
OSIN1767.1	PF05195|Aminopeptidase P, N-terminal domain;PF00557|Metallopeptidase family M24;PF00557|Metallopeptidase family M24
OSIN4154.1	PF03571|Peptidase family M49;PF03571|Peptidase family M49
OSIN2247.1	PF05195|Aminopeptidase P, N-terminal domain;PF00557|Metallopeptidase family M24
OSIN6215.1	PF00675|Insulinase (Peptidase family M16);PF05193|Peptidase M16 inactive domain
OSIN4265.1	PF00722|Glycosyl hydrolases family 16
OSIN4415.1	PF04116|Fatty acid hydroxylase superfamily
OSIN3241.1	PF04082|Fungal specific transcription factor domain;PF00172|Fungal Zn(2)-Cys(6) binuclear cluster domain
OSIN6028.1	PF12738|twin BRCT domain
OSIN2850.1	N/A
OSIN2063.1	PF00134|Cyclin, N-terminal domain
OSIN0032.1	PF12009|Telomerase ribonucleoprotein complex - RNA binding domain;PF00078|Reverse transcriptase (RNA-dependent DNA polymerase)
OSIN2869.1	PF12697|Alpha/beta hydrolase family
OSIN2015.1	PF03109|ABC1 family;PF03109|ABC1 family
OSIN3976.1	PF00793|DAHP synthetase I family
OSIN6073.1	PF01116|Fructose-bisphosphate aldolase class-II
OSIN3697.1	N/A
OSIN4600.1	PF00573|Ribosomal protein L4/L1 family
OSIN4906.1	PF01096|Transcription factor S-II (TFIIS);PF07500|Transcription factor S-II (TFIIS), central domain;PF08711|TFIIS helical bundle-like domain
OSIN2709.1	PF00153|Mitochondrial carrier protein;PF00153|Mitochondrial carrier protein;PF00153|Mitochondrial carrier protein
OSIN3435.1	PF03151|Triose-phosphate Transporter family
OSIN0411.1	PF07716|Basic region leucine zipper
OSIN4795.1	PF00171|Aldehyde dehydrogenase family
OSIN2660.1	PF00503|G-protein alpha subunit
OSIN3113.1	PF00583|Acetyltransferase (GNAT) family
OSIN1311.1	PF13766|2-enoyl-CoA Hydratase C-terminal region;PF00378|Enoyl-CoA hydratase/isomerase family
OSIN0635.1	PF08969|USP8 dimerisation domain;PF01398|JAB1/Mov34/MPN/PAD-1 ubiquitin protease
OSIN5755.1	PF03357|Snf7
OSIN2190.1	N/A
OSIN3871.1	N/A
OSIN6576.1	PF04030|D-arabinono-1,4-lactone oxidase;PF01565|FAD binding domain
OSIN1539.1	PF00004|ATPase family associated with various cellular activities (AAA);PF00004|ATPase family associated with various cellular activities (AAA)
OSIN7711.1	PF00620|RhoGAP domain;PF00611|Fes/CIP4, and EFC/F-BAR homology domain;PF00610|Domain found in Dishevelled, Egl-10, and Pleckstrin (DEP)
OSIN0661.1	PF08033|Sec23/Sec24 beta-sandwich domain;PF04815|Sec23/Sec24 helical domain;PF04811|Sec23/Sec24 trunk domain;PF00626|Gelsolin repeat;PF04810|Sec23/Sec24 zinc finger
OSIN7012.1	PF14852|Fis1 N-terminal tetratricopeptide repeat;PF14853|Fis1 C-terminal tetratricopeptide repeat
OSIN2498.1	PF08060|NOSIC (NUC001) domain;PF08156|NOP5NT (NUC127) domain;PF01798|Putative snoRNA binding domain
OSIN2888.1	PF03871|RNA polymerase Rpb5, N-terminal domain;PF01191|RNA polymerase Rpb5, C-terminal domain
OSIN6612.1	PF15405|Pleckstrin homology domain;PF00780|CNH domain;PF00621|RhoGEF domain
OSIN4787.1	PF01118|Semialdehyde dehydrogenase, NAD binding domain;PF02774|Semialdehyde dehydrogenase, dimerisation domain
OSIN7774.1	PF00155|Aminotransferase class I and II
OSIN0206.1	PF07034|Origin recognition complex (ORC) subunit 3 N-terminus
OSIN5721.1	PF04057|Replication factor-A protein 1, N-terminal domain;PF01336|OB-fold nucleic acid binding domain;PF08646|Replication factor-A C terminal domain
OSIN5646.1	PF01722|BolA-like protein
OSIN2703.1	PF01545|Cation efflux family
OSIN5435.1	PF00108|Thiolase, N-terminal domain;PF02803|Thiolase, C-terminal domain
OSIN2414.1	PF06046|Exocyst complex component Sec6
OSIN0190.1	PF01073|3-beta hydroxysteroid dehydrogenase/isomerase family
OSIN1338.1	PF13432|Tetratricopeptide repeat;PF12895|Anaphase-promoting complex, cyclosome, subunit 3;PF00515|Tetratricopeptide repeat;PF07719|Tetratricopeptide repeat
OSIN4461.1	PF00611|Fes/CIP4, and EFC/F-BAR homology domain;PF00130|Phorbol esters/diacylglycerol binding domain (C1 domain);PF14604|Variant SH3 domain
OSIN1519.1	PF01399|PCI domain
OSIN7014.1	PF13949|ALIX V-shaped domain binding to HIV;PF03097|BRO1-like domain
OSIN6144.1	PF03029|Conserved hypothetical ATP binding protein
OSIN4162.1	PF00270|DEAD/DEAH box helicase;PF00271|Helicase conserved C-terminal domain
OSIN0854.1	PF13854|Kelch motif;PF13415|Galactose oxidase, central domain;PF13422|Domain of unknown function (DUF4110)
OSIN0870.1	PF05188|MutS domain II;PF00488|MutS domain V;PF01624|MutS domain I;PF05192|MutS domain III
OSIN5650.1	PF13414|TPR repeat;PF13371|Tetratricopeptide repeat;PF00515|Tetratricopeptide repeat;PF00515|Tetratricopeptide repeat
OSIN3283.1	PF12859|Anaphase-promoting complex subunit 1
OSIN1365.1	PF04084|Origin recognition complex subunit 2
OSIN7803.1	PF03810|Importin-beta N-terminal domain;PF08506|Cse1
OSIN4168.1	PF01202|Shikimate kinase
OSIN5456.1	PF12937|F-box-like
OSIN0768.1	PF05405|Mitochondrial ATP synthase B chain precursor (ATP-synt_B)
OSIN2415.1	PF12763|Cytoskeletal-regulatory complex EF hand;PF12763|Cytoskeletal-regulatory complex EF hand;PF12763|Cytoskeletal-regulatory complex EF hand
OSIN2859.1	PF00809|Pterin binding enzyme;PF01288|7,8-dihydro-6-hydroxymethylpterin-pyrophosphokinase (HPPK)
OSIN0784.1	PF00400|WD domain, G-beta repeat;PF00400|WD domain, G-beta repeat;PF00400|WD domain, G-beta repeat;PF00400|WD domain, G-beta repeat;PF00400|WD domain, G-beta repeat;PF00400|WD domain, G-beta repeat;PF00400|WD domain, G-beta repeat;PF00400|WD domain, G-beta repeat;PF04003|Dip2/Utp12 Family
OSIN1020.1	PF13176|Tetratricopeptide repeat;PF00515|Tetratricopeptide repeat;PF07719|Tetratricopeptide repeat;PF13414|TPR repeat;PF13174|Tetratricopeptide repeat
OSIN3667.1	PF10447|Exosome component EXOSC1/CSL4;PF14382|Exosome complex exonuclease RRP4 N-terminal region
OSIN2874.1	PF04191|Phospholipid methyltransferase;PF04191|Phospholipid methyltransferase
OSIN5722.1	PF00171|Aldehyde dehydrogenase family
OSIN2932.1	PF03810|Importin-beta N-terminal domain;PF08389|Exportin 1-like protein
OSIN0157.1	N/A
OSIN4501.1	PF01238|Phosphomannose isomerase type I
OSIN1639.1	PF06464|DMAP1-binding Domain;PF00501|AMP-binding enzyme;PF00501|AMP-binding enzyme;PF00501|AMP-binding enzyme
OSIN2849.1	PF12761|Actin cytoskeleton-regulatory complex protein END3;PF12763|Cytoskeletal-regulatory complex EF hand
OSIN5252.1	PF15630|Kinetochore component CENP-S
OSIN6682.1	PF13373|DUF2407 C-terminal domain;PF10302|DUF2407 ubiquitin-like domain
OSIN4964.1	PF00999|Sodium/hydrogen exchanger family
OSIN3681.1	PF06916|Protein of unknown function (DUF1279)
OSIN0438.1	PF00072|Response regulator receiver domain
OSIN0489.1	PF00650|CRAL/TRIO domain
OSIN3376.1	PF10375|GRIP-related Arf-binding domain
OSIN3959.1	PF13414|TPR repeat
OSIN0878.1	PF10540|Munc13 (mammalian uncoordinated) homology domain;PF00168|C2 domain;PF05664|Protein of unknown function (DUF810)
OSIN0065.1	PF00620|RhoGAP domain;PF00169|PH domain
OSIN3445.1	PF04130|Spc97 / Spc98 family
OSIN5627.1	PF01746|tRNA (Guanine-1)-methyltransferase
OSIN2889.1	N/A
OSIN3219.1	PF03810|Importin-beta N-terminal domain
OSIN5372.1	PF00225|Kinesin motor domain
OSIN1514.1	PF13824|Zinc-finger of mitochondrial splicing suppressor 51;PF02194|PXA domain
OSIN1196.1	PF03009|Glycerophosphoryl diester phosphodiesterase family;PF12796|Ankyrin repeats (3 copies);PF12796|Ankyrin repeats (3 copies);PF03105|SPX domain;PF03105|SPX domain
OSIN0191.1	PF00620|RhoGAP domain;PF00412|LIM domain;PF00412|LIM domain;PF00412|LIM domain
OSIN5297.1	PF03815|LCCL domain
OSIN2547.1	PF00400|WD domain, G-beta repeat;PF00400|WD domain, G-beta repeat;PF12341|Protein of unknown function (DUF3639)
OSIN2192.1	PF00786|P21-Rho-binding domain;PF00069|Protein kinase domain
OSIN4518.1	PF00472|RF-1 domain;PF03462|PCRF domain
OSIN2278.1	PF00316|Fructose-1-6-bisphosphatase
OSIN1490.1	PF01974|tRNA intron endonuclease, catalytic C-terminal domain
OSIN7086.1	PF10354|Domain of unknown function (DUF2431);PF10354|Domain of unknown function (DUF2431)
OSIN2163.1	PF00432|Prenyltransferase and squalene oxidase repeat;PF00432|Prenyltransferase and squalene oxidase repeat;PF13249|Prenyltransferase-like
OSIN3578.1	PF00782|Dual specificity phosphatase, catalytic domain
OSIN0187.1	PF00227|Proteasome subunit
OSIN2653.1	PF09794|Transport protein Avl9
OSIN1685.1	PF01163|RIO1 family
OSIN4845.1	PF05019|Coenzyme Q (ubiquinone) biosynthesis protein Coq4
OSIN2714.1	PF08637|ATP synthase regulation protein NCA2
OSIN0861.1	PF00005|ABC transporter;PF00005|ABC transporter
OSIN1424.1	PF02181|Formin Homology 2 Domain;PF06367|Diaphanous FH3 Domain;PF06371|Diaphanous GTPase-binding Domain
OSIN5213.1	PF01926|50S ribosome-binding GTPase
OSIN0613.1	PF13414|TPR repeat;PF07719|Tetratricopeptide repeat
OSIN6120.1	PF00535|Glycosyl transferase family 2
OSIN1113.1	PF00628|PHD-finger
OSIN1017.1	PF12763|Cytoskeletal-regulatory complex EF hand;PF12763|Cytoskeletal-regulatory complex EF hand
OSIN4385.1	PF04840|Vps16, C-terminal region;PF04841|Vps16, N-terminal region
OSIN0174.1	PF11711|Inner membrane protein import complex subunit Tim54
OSIN4649.1	PF04979|Protein phosphatase inhibitor 2 (IPP-2)
OSIN1544.1	PF02854|MIF4G domain;PF02847|MA3 domain
OSIN2722.1	PF08608|Wyosine base formation;PF00258|Flavodoxin;PF04055|Radical SAM superfamily
OSIN4040.1	PF03943|TAP C-terminal domain
OSIN3377.1	PF00076|RNA recognition motif. (a.k.a. RRM, RBD, or RNP domain)
OSIN1336.1	PF00454|Phosphatidylinositol 3- and 4-kinase;PF02259|FAT domain;PF02260|FATC domain
OSIN6794.1	PF00300|Histidine phosphatase superfamily (branch 1);PF01591|6-phosphofructo-2-kinase
OSIN3371.1	PF01490|Transmembrane amino acid transporter protein
OSIN0774.1	PF12465|Proteasome beta subunits C terminal;PF00227|Proteasome subunit
OSIN6533.1	PF12710|haloacid dehalogenase-like hydrolase
OSIN6596.1	PF02736|Myosin N-terminal SH3-like domain;PF01576|Myosin tail;PF00063|Myosin head (motor domain)
OSIN6988.1	PF00581|Rhodanese-like domain;PF05237|MoeZ/MoeB domain;PF00899|ThiF family
OSIN2788.1	PF04082|Fungal specific transcription factor domain;PF00172|Fungal Zn(2)-Cys(6) binuclear cluster domain
OSIN5704.1	PF01105|emp24/gp25L/p24 family/GOLD
OSIN1409.1	PF01150|GDA1/CD39 (nucleoside phosphatase) family;PF01150|GDA1/CD39 (nucleoside phosphatase) family
OSIN6805.1	PF08038|TOM7 family;PF00153|Mitochondrial carrier protein;PF00153|Mitochondrial carrier protein;PF00153|Mitochondrial carrier protein
OSIN2042.1	PF01853|MOZ/SAS family
OSIN4289.1	PF08619|Alkali metal cation/H+ antiporter Nha1 C terminus;PF00999|Sodium/hydrogen exchanger family
OSIN3969.1	PF08799|pre-mRNA processing factor 4 (PRP4) like;PF00400|WD domain, G-beta repeat;PF00400|WD domain, G-beta repeat;PF00400|WD domain, G-beta repeat;PF00400|WD domain, G-beta repeat;PF00400|WD domain, G-beta repeat;PF00400|WD domain, G-beta repeat
OSIN4634.1	PF01536|Adenosylmethionine decarboxylase
OSIN0250.1	PF07973|Threonyl and Alanyl tRNA synthetase second additional domain;PF00587|tRNA synthetase class II core domain (G, H, P, S and T);PF02824|TGS domain;PF03129|Anticodon binding domain
OSIN0038.1	PF00888|Cullin family;PF08672|Anaphase promoting complex (APC) subunit 2
OSIN1007.1	PF01125|G10 protein
OSIN6424.1	PF02116|Fungal pheromone mating factor STE2 GPCR
OSIN7401.1	PF02516|Oligosaccharyl transferase STT3 subunit
OSIN7292.1	PF00493|MCM2/3/5 family;PF14551|MCM N-terminal domain;PF08615|Ribonuclease H2 non-catalytic subunit (Ylr154p-like)
OSIN2843.1	N/A
OSIN7811.1	PF10296|Putative integral membrane protein conserved region (DUF2404)
OSIN0380.1	PF00400|WD domain, G-beta repeat;PF00400|WD domain, G-beta repeat
OSIN3228.1	PF00505|HMG (high mobility group) box
OSIN0060.1	PF00566|Rab-GTPase-TBC domain
OSIN1692.1	PF04108|Autophagy protein Apg17
OSIN2129.1	N/A
OSIN1530.1	PF00186|Dihydrofolate reductase
OSIN0538.1	PF10355|Protein of unknown function (Ytp1);PF10348|Domain of unknown function (DUF2427)
OSIN5170.1	PF08783|DWNN domain
OSIN0375.1	PF08711|TFIIS helical bundle-like domain
OSIN5645.1	PF01602|Adaptin N terminal region
OSIN1375.1	PF03105|SPX domain;PF03124|EXS family
OSIN2765.1	PF03839|Translocation protein Sec62
OSIN2035.1	PF00009|Elongation factor Tu GTP binding domain;PF03144|Elongation factor Tu domain 2;PF03143|Elongation factor Tu C-terminal domain

## Sheet: S40
Table S40. SNP content and putative functions for all O. sinensis genes.
		SNP content (#)		Function
GeneID	Length (bp)	All	Non-synonymous	Gene Ontology	PFAM
OSIN3660.1	9473	172	108		PF12359|Protein of unknown function (DUF3645);PF12340|Protein of unknown function (DUF3638)
OSIN5092.1	2029	58	43	GO:0008270|GO:0005634|GO:0006355|GO:0000981	PF11951|Fungal specific transcription factor domain;PF00172|Fungal Zn(2)-Cys(6) binuclear cluster domain
OSIN3942.1	8016	63	37		PF08659|KR domain;PF08242|Methyltransferase domain;PF00698|Acyl transferase domain;PF14765|Polyketide synthase dehydratase;PF02801|Beta-ketoacyl synthase, C-terminal domain;PF00109|Beta-ketoacyl synthase, N-terminal domain
OSIN6324.1	2289	44	35	GO:0005524|GO:0006468|GO:0004672	PF00069|Protein kinase domain
OSIN4108.1	4826	60	34	GO:0009116|GO:0005515|GO:0003824	PF00400|WD domain, G-beta repeat;PF00400|WD domain, G-beta repeat;PF01048|Phosphorylase superfamily;PF05729|NACHT domain
OSIN7245.1	3953	64	32	GO:0003824|GO:0008152	PF07993|Male sterility protein;PF00501|AMP-binding enzyme
OSIN1125.1	1905	50	28	GO:0005615|GO:0008270|GO:0004222	PF02128|Fungalysin metallopeptidase (M36);PF07504|Fungalysin/Thermolysin Propeptide Motif
OSIN5132.1	6344	64	28	GO:0009116|GO:0005515|GO:0003824	PF00400|WD domain, G-beta repeat;PF00400|WD domain, G-beta repeat;PF00400|WD domain, G-beta repeat;PF00400|WD domain, G-beta repeat;PF00400|WD domain, G-beta repeat;PF00400|WD domain, G-beta repeat;PF00400|WD domain, G-beta repeat;PF00400|WD domain, G-beta repeat;PF00400|WD domain, G-beta repeat;PF00400|WD domain, G-beta repeat;PF00400|WD domain, G-beta repeat;PF00400|WD domain, G-beta repeat;PF0…
OSIN5850.1	2172	32	28
OSIN1370.1	4617	62	27	GO:0005515	PF00023|Ankyrin repeat;PF13637|Ankyrin repeats (many copies);PF12796|Ankyrin repeats (3 copies);PF12796|Ankyrin repeats (3 copies);PF12796|Ankyrin repeats (3 copies);PF12796|Ankyrin repeats (3 copies)
OSIN2746.1	1218	38	27		PF13391|HNH endonuclease
OSIN7149.1	7408	53	27	GO:0008152|GO:0003824	PF00668|Condensation domain;PF00668|Condensation domain;PF00550|Phosphopantetheine attachment site;PF00550|Phosphopantetheine attachment site;PF13745|HxxPF-repeated domain;PF00501|AMP-binding enzyme;PF00501|AMP-binding enzyme;PF13193|AMP-binding enzyme C-terminal domain
OSIN0451.1	5252	40	26
OSIN3726.1	1750	44	26	GO:0005506|GO:0020037|GO:0055114|GO:0016705	PF00067|Cytochrome P450
OSIN5029.1	8133	66	26		PF14765|Polyketide synthase dehydratase;PF00698|Acyl transferase domain;PF08659|KR domain;PF00550|Phosphopantetheine attachment site;PF00109|Beta-ketoacyl synthase, N-terminal domain
OSIN0198.1	1470	36	25
OSIN4606.1	8139	49	25	GO:0016491|GO:0008270|GO:0055114	PF00107|Zinc-binding dehydrogenase;PF00109|Beta-ketoacyl synthase, N-terminal domain;PF14765|Polyketide synthase dehydratase;PF02801|Beta-ketoacyl synthase, C-terminal domain;PF00550|Phosphopantetheine attachment site;PF08242|Methyltransferase domain;PF00698|Acyl transferase domain;PF08240|Alcohol dehydrogenase GroES-like domain;PF08659|KR domain
OSIN6484.1	1665	29	24	GO:0004222|GO:0006508	PF02102|Deuterolysin metalloprotease (M35) family
OSIN7438.1	8115	48	24	GO:0008270|GO:0016491|GO:0055114	PF14765|Polyketide synthase dehydratase;PF08659|KR domain;PF00107|Zinc-binding dehydrogenase;PF00109|Beta-ketoacyl synthase, N-terminal domain;PF08240|Alcohol dehydrogenase GroES-like domain;PF02801|Beta-ketoacyl synthase, C-terminal domain;PF00698|Acyl transferase domain;PF08242|Methyltransferase domain
OSIN0916.1	2834	32	23
OSIN3016.1	924	30	23
OSIN0040.1	15304	36	21
OSIN1078.1	63847	121	20	GO:0005525|GO:0003924	PF11987|Translation-initiation factor 2;PF00009|Elongation factor Tu GTP binding domain;PF03144|Elongation factor Tu domain 2
OSIN6757.1	3772	42	20	GO:0003924|GO:0005525	PF00350|Dynamin family
OSIN1809.1	1112	28	19
OSIN4628.1	1143	26	19
OSIN6241.1	14921	63	19	GO:0016887|GO:0005524	PF07728|AAA domain (dynein-related subfamily);PF07728|AAA domain (dynein-related subfamily);PF07728|AAA domain (dynein-related subfamily);PF07728|AAA domain (dynein-related subfamily);PF07728|AAA domain (dynein-related subfamily);PF07728|AAA domain (dynein-related subfamily);PF07728|AAA domain (dynein-related subfamily);PF07728|AAA domain (dynein-related subfamily)
OSIN3803.1	4036	29	18		PF09444|MRC1-like domain
OSIN5028.1	2034	21	18
OSIN3297.1	750	26	17
OSIN6479.1	1050	28	17
OSIN7154.1	7464	33	17	GO:0003824|GO:0008152	PF00550|Phosphopantetheine attachment site;PF00550|Phosphopantetheine attachment site;PF00550|Phosphopantetheine attachment site;PF00501|AMP-binding enzyme;PF00501|AMP-binding enzyme;PF00668|Condensation domain;PF00668|Condensation domain;PF00668|Condensation domain
OSIN0460.1	1318	31	16	GO:0016491|GO:0008152	PF00264|Common central domain of tyrosinase
OSIN1838.1	5006	45	16	GO:0016887|GO:0005524|GO:0055085|GO:0006810|GO:0016021|GO:0042626	PF00005|ABC transporter;PF00005|ABC transporter;PF00664|ABC transporter transmembrane region
OSIN2858.1	912	21	16
OSIN7142.1	3933	36	16	GO:0003824|GO:0008152	PF00550|Phosphopantetheine attachment site;PF13193|AMP-binding enzyme C-terminal domain;PF00501|AMP-binding enzyme;PF00668|Condensation domain
OSIN0122.1	6615	34	15	GO:0009116|GO:0005515|GO:0003824	PF01048|Phosphorylase superfamily;PF00400|WD domain, G-beta repeat;PF00400|WD domain, G-beta repeat;PF00400|WD domain, G-beta repeat;PF00400|WD domain, G-beta repeat;PF00400|WD domain, G-beta repeat;PF00400|WD domain, G-beta repeat;PF00400|WD domain, G-beta repeat;PF00400|WD domain, G-beta repeat;PF00400|WD domain, G-beta repeat;PF00400|WD domain, G-beta repeat;PF05729|NACHT domain
OSIN1205.1	1334	32	15	GO:0005524|GO:0004672|GO:0006468	PF00069|Protein kinase domain
OSIN1950.1	1867	33	15		PF01636|Phosphotransferase enzyme family
OSIN2048.1	4710	26	15	GO:0005515	PF13637|Ankyrin repeats (many copies);PF00651|BTB/POZ domain;PF13540|Regulator of chromosome condensation (RCC1) repeat
OSIN2881.1	2895	21	15	GO:0005975|GO:0004553	PF01822|WSC domain;PF00722|Glycosyl hydrolases family 16
OSIN3832.1	1036	30	15
OSIN5022.1	1962	42	15	GO:0050660|GO:0008762|GO:0003824|GO:0016491|GO:0055114	PF02913|FAD linked oxidases, C-terminal domain;PF01565|FAD binding domain
OSIN5023.1	1347	31	15	GO:0050364|GO:0009820	PF11991|Tryptophan dimethylallyltransferase
OSIN5095.1	1710	26	15		PF13402|Peptidase M60-like family
OSIN6153.1	2420	34	15	GO:0005525|GO:0003924	PF02212|Dynamin GTPase effector domain;PF01031|Dynamin central region;PF00350|Dynamin family
OSIN7618.1	2826	18	15
OSIN0800.1	1024	17	14	GO:0008152|GO:0016491	PF00106|short chain dehydrogenase
OSIN1902.1	8011	26	14	GO:0055114|GO:0016491|GO:0008270	PF00107|Zinc-binding dehydrogenase;PF00109|Beta-ketoacyl synthase, N-terminal domain;PF08659|KR domain;PF02801|Beta-ketoacyl synthase, C-terminal domain;PF00698|Acyl transferase domain;PF00550|Phosphopantetheine attachment site;PF14765|Polyketide synthase dehydratase;PF08242|Methyltransferase domain
OSIN3877.1	3194	25	14	GO:0008152|GO:0016491	PF00264|Common central domain of tyrosinase
OSIN4762.1	810	15	14
OSIN5097.1	805	24	14
OSIN5368.1	4981	26	14	GO:0009116|GO:0005515|GO:0003824	PF00400|WD domain, G-beta repeat;PF05729|NACHT domain;PF01048|Phosphorylase superfamily
OSIN7005.1	4948	29	14	GO:0004135|GO:0005980|GO:0004134	PF14699|N-terminal domain from the human glycogen debranching enzyme;PF14701|glucanotransferase domain of human glycogen debranching enzyme;PF06202|Amylo-alpha-1,6-glucosidase;PF14702|central domain of human glycogen debranching enzyme
OSIN7609.1	1186	24	14	GO:0008270	PF01485|IBR domain
OSIN0105.1	1323	18	13		PF05572|Pregnancy-associated plasma protein-A
OSIN0815.1	1730	22	13		PF01636|Phosphotransferase enzyme family
OSIN1207.1	1753	24	13		PF01494|FAD binding domain
OSIN1810.1	1239	21	13
OSIN4536.1	2277	22	13		PF11696|Protein of unknown function (DUF3292)
OSIN4554.1	4843	37	13	GO:0042626|GO:0006810|GO:0016021|GO:0016887|GO:0005524|GO:0055085	PF00664|ABC transporter transmembrane region;PF00005|ABC transporter;PF00005|ABC transporter
OSIN5098.1	3352	20	13
OSIN1420.1	6867	17	12		PF12932|Vesicle coat trafficking protein Sec16 mid-region;PF12931|Sec23-binding domain of Sec16
OSIN2656.1	4540	18	12		PF14765|Polyketide synthase dehydratase;PF08242|Methyltransferase domain;PF08659|KR domain
OSIN3077.1	5939	33	12		PF13086|AAA domain;PF13087|AAA domain
OSIN3306.1	3051	25	12	GO:0005737|GO:0007623|GO:0005634|GO:0006355	PF09421|Frequency clock protein
OSIN3538.1	2302	24	12	GO:0055085|GO:0006812|GO:0015299|GO:0016021	PF00999|Sodium/hydrogen exchanger family
OSIN4569.1	1515	17	12
OSIN5889.1	1926	16	12
OSIN5977.1	942	18	12
OSIN6913.1	2586	20	12		PF01494|FAD binding domain
OSIN0197.1	1217	27	11
OSIN0917.1	801	15	11	GO:0016998	PF01476|LysM domain
OSIN1687.1	3853	27	11	GO:0003968	PF05183|RNA dependent RNA polymerase
OSIN2049.1	6256	17	11	GO:0006810|GO:0005643	PF12110|Nuclear protein 96;PF04096|Nucleoporin autopeptidase
OSIN2141.1	3784	16	11		PF11817|Foie gras liver health family 1;PF07919|Gryzun, putative trafficking through Golgi
OSIN2327.1	6127	28	11
OSIN3651.1	11392	27	11	GO:0003824|GO:0008152	PF00668|Condensation domain;PF00668|Condensation domain;PF00668|Condensation domain;PF00550|Phosphopantetheine attachment site;PF00550|Phosphopantetheine attachment site;PF00550|Phosphopantetheine attachment site;PF00501|AMP-binding enzyme;PF00501|AMP-binding enzyme;PF00501|AMP-binding enzyme
OSIN4503.1	1245	19	11
OSIN5211.1	4796	20	11		PF03399|SAC3/GANP/Nin1/mts3/eIF-3 p25 family
OSIN5422.1	1305	12	11		PF03856|Beta-glucosidase (SUN family)
OSIN6267.1	1453	17	11
OSIN6403.1	925	11	11
OSIN6404.1	1601	17	11		PF10342|Ser-Thr-rich glycosyl-phosphatidyl-inositol-anchored membrane family
OSIN6650.1	2303	18	11	GO:0006468|GO:0004672|GO:0005524	PF00069|Protein kinase domain
OSIN6900.1	390	13	11
OSIN0011.1	3306	19	10	GO:0005663|GO:0005524|GO:0006260|GO:0003689	PF00004|ATPase family associated with various cellular activities (AAA);PF08519|Replication factor RFC1 C terminal domain;PF00533|BRCA1 C Terminus (BRCT) domain
OSIN0997.1	4953	18	10		PF10350|Putative death-receptor fusion protein (DUF2428)
OSIN1371.1	1642	24	10	GO:0048037|GO:0016616|GO:0008152|GO:0051287|GO:0055114	PF00389|D-isomer specific 2-hydroxyacid dehydrogenase, catalytic domain;PF02826|D-isomer specific 2-hydroxyacid dehydrogenase, NAD binding domain
OSIN1879.1	2088	18	10		PF14737|Domain of unknown function (DUF4470)
OSIN1948.1	2040	23	10	GO:0003677|GO:0006351|GO:0008270|GO:0005634	PF04082|Fungal specific transcription factor domain
OSIN2745.1	2526	20	10
OSIN2798.1	4155	27	10		PF03941|Inner centromere protein, ARK binding region
OSIN2832.1	2101	16	10
OSIN2910.1	3028	24	10	GO:0031072|GO:0016491|GO:0008152|GO:0051082	PF01556|DnaJ C terminal domain;PF00684|DnaJ central domain;PF00226|DnaJ domain;PF00106|short chain dehydrogenase
OSIN2931.1	4737	11	10
OSIN3095.1	4116	21	10	GO:0005515	PF00023|Ankyrin repeat;PF12796|Ankyrin repeats (3 copies);PF12796|Ankyrin repeats (3 copies);PF14420|Clr5 domain
OSIN3518.1	5052	25	10	GO:0016998|GO:0005975|GO:0004553	PF01476|LysM domain;PF01476|LysM domain;PF00704|Glycosyl hydrolases family 18
OSIN3617.1	3618	23	10	GO:0003824|GO:0008152	PF00550|Phosphopantetheine attachment site;PF07993|Male sterility protein;PF00501|AMP-binding enzyme
OSIN3941.1	1161	17	10	GO:0055114|GO:0008270|GO:0016491	PF00107|Zinc-binding dehydrogenase
OSIN4653.1	3823	26	10	GO:0004519|GO:0009411|GO:0005515|GO:0006289	PF09273|Rubisco LSMT substrate-binding;PF00856|SET domain;PF03851|UV-endonuclease UvdE
OSIN4692.1	1203	18	10		PF09745|Coiled-coil domain-containing protein 55 (DUF2040)
OSIN4743.1	7583	28	10		PF00109|Beta-ketoacyl synthase, N-terminal domain;PF14765|Polyketide synthase dehydratase;PF08659|KR domain;PF00698|Acyl transferase domain;PF02801|Beta-ketoacyl synthase, C-terminal domain
OSIN5020.1	2396	37	10
OSIN5046.1	1380	18	10	GO:0006508|GO:0008270|GO:0004181	PF00246|Zinc carboxypeptidase
OSIN5696.1	5685	27	10	GO:0008152|GO:0005524|GO:0016874|GO:0016884|GO:0003824	PF02786|Carbamoyl-phosphate synthase L chain, ATP binding domain;PF02626|Allophanate hydrolase subunit 2;PF01425|Amidase;PF02785|Biotin carboxylase C-terminal domain;PF02682|Allophanate hydrolase subunit 1;PF00289|Carbamoyl-phosphate synthase L chain, N-terminal domain;PF00364|Biotin-requiring enzyme
OSIN6522.1	1517	15	10
OSIN6640.1	2111	18	10
OSIN6643.1	2574	16	10	GO:0008484|GO:0008152	PF00884|Sulfatase
OSIN6653.1	1653	13	10
OSIN6971.1	1029	17	10	GO:0005515	PF00651|BTB/POZ domain
OSIN7101.1	2965	24	10	GO:0007165	PF00620|RhoGAP domain
OSIN7143.1	3019	35	10	GO:0016491|GO:0055114|GO:0030170|GO:0009058	PF01266|FAD dependent oxidoreductase;PF00155|Aminotransferase class I and II
OSIN7395.1	1713	20	10		PF05686|Glycosyl transferase family 90
OSIN7952.1	5446	13	10
OSIN0134.1	2292	22	9	GO:0016787	PF00149|Calcineurin-like phosphoesterase
OSIN0513.1	4410	10	9
OSIN0596.1	3266	17	9	GO:0008233|GO:0006508	PF04389|Peptidase family M28
OSIN1446.1	3772	17	9		PF00533|BRCA1 C Terminus (BRCT) domain
OSIN1452.1	1734	17	9		PF01636|Phosphotransferase enzyme family
OSIN1537.1	756	15	9
OSIN1847.1	2370	14	9	GO:0006508|GO:0016020|GO:0004252|GO:0005618	PF00082|Subtilase family;PF06280|Fn3-like domain (DUF1034)
OSIN2607.1	9648	24	9
OSIN2813.1	3608	24	9		PF10337|Protein of unknown function (DUF2422);PF13515|Fusaric acid resistance protein-like
OSIN3030.1	1896	12	9	GO:0005975|GO:0004553	PF14845|beta-acetyl hexosaminidase like;PF00728|Glycosyl hydrolase family 20, catalytic domain
OSIN3080.1	3698	25	9
OSIN3540.1	1059	18	9		PF04488|Glycosyltransferase sugar-binding region containing DXD motif
OSIN4045.1	5260	16	9	GO:0006281|GO:0003676|GO:0008026|GO:0006260|GO:0004386|GO:0005524|GO:0043140|GO:0005622	PF00570|HRDC domain;PF00271|Helicase conserved C-terminal domain;PF09382|RQC domain;PF00270|DEAD/DEAH box helicase
OSIN4112.1	2256	11	9	GO:0016779	PF14792|DNA polymerase beta palm;PF14716|Helix-hairpin-helix domain;PF10391|Fingers domain of DNA polymerase lambda;PF14791|DNA polymerase beta thumb
OSIN4625.1	3154	20	9	GO:0005975|GO:0004553	PF00703|Glycosyl hydrolases family 2
OSIN5017.1	1262	19	9
OSIN5048.1	1636	17	9		PF08386|TAP-like protein;PF00561|alpha/beta hydrolase fold
OSIN5396.1	2649	21	9	GO:0006418|GO:0004812|GO:0000166|GO:0005524	PF00152|tRNA synthetases class II (D, K and N)
OSIN5404.1	710	14	9
OSIN5515.1	4910	23	9
OSIN5698.1	5302	10	9	GO:0008168|GO:0008152	PF08659|KR domain;PF00550|Phosphopantetheine attachment site;PF08241|Methyltransferase domain;PF14765|Polyketide synthase dehydratase
OSIN5766.1	3605	27	9	GO:0005524|GO:0005515|GO:0006468|GO:0004672	PF12796|Ankyrin repeats (3 copies);PF12796|Ankyrin repeats (3 copies);PF00069|Protein kinase domain;PF00023|Ankyrin repeat
OSIN5924.1	3142	17	9	GO:0016846|GO:0008152	PF04828|Glutathione-dependent formaldehyde-activating enzyme;PF04828|Glutathione-dependent formaldehyde-activating enzyme
OSIN6641.1	2559	20	9
OSIN6651.1	1188	17	9
OSIN6655.1	4848	16	9
OSIN7033.1	1551	16	9
OSIN7230.1	1031	18	9	GO:0005515	PF00646|F-box domain
OSIN7402.1	3494	12	9
OSIN0577.1	4210	16	8	GO:0005525|GO:0003924	PF00350|Dynamin family
OSIN0962.1	3550	15	8	GO:0003677|GO:0000981|GO:0006355|GO:0005634|GO:0046872|GO:0008270|GO:0006351	PF04082|Fungal specific transcription factor domain;PF00172|Fungal Zn(2)-Cys(6) binuclear cluster domain;PF00096|Zinc finger, C2H2 type;PF00096|Zinc finger, C2H2 type
OSIN1818.1	2943	22	8
OSIN1952.1	1584	15	8
OSIN2222.1	1749	12	8		PF00135|Carboxylesterase family
OSIN2369.1	14727	11	8	GO:0003824|GO:0008152	PF00501|AMP-binding enzyme;PF00501|AMP-binding enzyme;PF00501|AMP-binding enzyme;PF00550|Phosphopantetheine attachment site;PF00550|Phosphopantetheine attachment site;PF00550|Phosphopantetheine attachment site;PF00550|Phosphopantetheine attachment site;PF00550|Phosphopantetheine attachment site;PF13193|AMP-binding enzyme C-terminal domain;PF00668|Condensation domain;PF00668|Condensation domain;PF…
OSIN2372.1	2256	8	8	GO:0006511	PF03152|Ubiquitin fusion degradation protein UFD1
OSIN2739.1	1086	14	8
OSIN3076.1	8439	31	8	GO:0005515	PF02138|Beige/BEACH domain;PF00400|WD domain, G-beta repeat;PF13385|Concanavalin A-like lectin/glucanases superfamily
OSIN3302.1	1381	15	8
OSIN3417.1	3042	11	8	GO:0005215|GO:0055085|GO:0006814|GO:0016020	PF00939|Sodium:sulfate symporter transmembrane region;PF03105|SPX domain
OSIN3724.1	1520	10	8
OSIN4540.1	3057	16	8	GO:0005515	PF00400|WD domain, G-beta repeat;PF00400|WD domain, G-beta repeat;PF00400|WD domain, G-beta repeat;PF00400|WD domain, G-beta repeat;PF00400|WD domain, G-beta repeat;PF00400|WD domain, G-beta repeat;PF14033|Protein of unknown function (DUF4246)
OSIN4550.1	1104	16	8
OSIN4572.1	2079	25	8
OSIN4909.1	3293	13	8	GO:0006419|GO:0043039|GO:0005524|GO:0004813|GO:0016876|GO:0000166	PF01411|tRNA synthetases class II (A);PF07973|Threonyl and Alanyl tRNA synthetase second additional domain
OSIN4922.1	1917	17	8		PF02661|Fic/DOC family
OSIN5018.1	713	16	8	GO:0005524|GO:0004672|GO:0006468	PF00069|Protein kinase domain
OSIN5138.1	2173	15	8	GO:0050660|GO:0016614|GO:0055114	PF00732|GMC oxidoreductase;PF05199|GMC oxidoreductase
OSIN5147.1	12384	32	8	GO:0016491|GO:0008270|GO:0003824|GO:0055114|GO:0008152	PF00107|Zinc-binding dehydrogenase;PF02801|Beta-ketoacyl synthase, C-terminal domain;PF14765|Polyketide synthase dehydratase;PF08659|KR domain;PF00698|Acyl transferase domain;PF13745|HxxPF-repeated domain;PF00668|Condensation domain;PF00550|Phosphopantetheine attachment site;PF00550|Phosphopantetheine attachment site;PF00109|Beta-ketoacyl synthase, N-terminal domain;PF00501|AMP-binding enzyme;PF0…
OSIN5324.1	1549	20	8	GO:0005506|GO:0055114|GO:0020037|GO:0016705	PF00067|Cytochrome P450;PF00067|Cytochrome P450
OSIN5333.1	6084	15	8	GO:0008152|GO:0003824	PF00668|Condensation domain;PF07993|Male sterility protein;PF00550|Phosphopantetheine attachment site;PF00501|AMP-binding enzyme;PF00501|AMP-binding enzyme
OSIN5413.1	2095	15	8
OSIN5460.1	1347	10	8		PF03737|Demethylmenaquinone methyltransferase;PF03737|Demethylmenaquinone methyltransferase
OSIN5699.1	1098	12	8
OSIN5753.1	5022	16	8
OSIN5763.1	5439	16	8
OSIN5860.1	3150	14	8	GO:0003824|GO:0009116	PF01048|Phosphorylase superfamily;PF05729|NACHT domain;PF12796|Ankyrin repeats (3 copies);PF12796|Ankyrin repeats (3 copies)
OSIN5998.1	2798	14	8		PF14611|Mitochondrial inner-membrane-bound regulator
OSIN6117.1	1353	10	8
OSIN6511.1	1805	9	8
OSIN6630.1	1511	21	8
OSIN6733.1	1510	21	8		PF01636|Phosphotransferase enzyme family
OSIN7166.1	3101	13	8	GO:0003684|GO:0003677|GO:0006289|GO:0005634	PF10404|Rad4 beta-hairpin domain 2;PF10405|Rad4 beta-hairpin domain 3;PF03835|Rad4 transglutaminase-like domain;PF10403|Rad4 beta-hairpin domain 1
OSIN7229.1	699	10	8
OSIN7330.1	1309	19	8	GO:0009820|GO:0050364	PF11991|Tryptophan dimethylallyltransferase;PF11991|Tryptophan dimethylallyltransferase
OSIN7347.1	2547	13	8		PF00248|Aldo/keto reductase family
OSIN0132.1	3706	11	7		PF08578|Protein of unknown function (DUF1765)
OSIN0335.1	926	14	7	GO:0003676	PF00076|RNA recognition motif. (a.k.a. RRM, RBD, or RNP domain)
OSIN0515.1	1348	9	7
OSIN0775.1	4581	7	7
OSIN1126.1	1566	14	7
OSIN1155.1	5361	21	7	GO:0051056|GO:0005622|GO:0005085|GO:0005525|GO:0007264	PF00617|RasGEF domain;PF00618|RasGEF N-terminal motif;PF08477|Miro-like protein
OSIN1208.1	699	13	7
OSIN1450.1	549	12	7
OSIN1535.1	861	9	7		PF01636|Phosphotransferase enzyme family
OSIN1763.1	3612	13	7
OSIN1867.1	2083	12	7		PF01494|FAD binding domain
OSIN1876.1	1709	20	7
OSIN1930.1	1681	18	7		PF13540|Regulator of chromosome condensation (RCC1) repeat;PF13540|Regulator of chromosome condensation (RCC1) repeat;PF00415|Regulator of chromosome condensation (RCC1) repeat;PF00415|Regulator of chromosome condensation (RCC1) repeat;PF00415|Regulator of chromosome condensation (RCC1) repeat
OSIN1943.1	573	11	7	GO:0016020|GO:0006487|GO:0003830	PF04724|Glycosyltransferase family 17
OSIN2023.1	2202	10	7
OSIN2494.1	5366	12	7	GO:0005085|GO:0005622|GO:0051056|GO:0007264	PF00617|RasGEF domain;PF00618|RasGEF N-terminal motif
OSIN2643.1	13700	15	7	GO:0005524|GO:0016887|GO:0030286|GO:0003777|GO:0007018	PF08393|Dynein heavy chain, N-terminal region 2;PF03028|Dynein heavy chain and region D6 of dynein motor;PF12780|P-loop containing dynein motor region D4;PF12775|P-loop containing dynein motor region D3;PF12781|ATP-binding dynein motor region D5;PF08385|Dynein heavy chain, N-terminal region 1;PF07728|AAA domain (dynein-related subfamily);PF12777|Microtubule-binding stalk of dynein motor;PF12774|H…
OSIN2762.1	2544	13	7
OSIN3008.1	2139	15	7		PF07103|Protein of unknown function (DUF1365)
OSIN3055.1	2107	8	7
OSIN3070.1	3243	17	7
OSIN3661.1	1869	11	7
OSIN3682.1	2132	9	7
OSIN3817.1	1985	16	7
OSIN4605.1	1960	26	7	GO:0005506|GO:0055114|GO:0020037|GO:0016705	PF00067|Cytochrome P450
OSIN5021.1	2438	31	7	GO:0016021|GO:0008643|GO:0005351|GO:0000139	PF04142|Nucleotide-sugar transporter
OSIN5100.1	1855	16	7
OSIN5122.1	3318	11	7	GO:0006351|GO:0008270|GO:0005634|GO:0003677	PF13894|C2H2-type zinc finger;PF13894|C2H2-type zinc finger;PF04082|Fungal specific transcription factor domain
OSIN5330.1	2976	8	7		PF06985|Heterokaryon incompatibility protein (HET)
OSIN5334.1	6168	11	7	GO:0003824|GO:0008152	PF00501|AMP-binding enzyme;PF00501|AMP-binding enzyme;PF00550|Phosphopantetheine attachment site;PF00668|Condensation domain;PF00668|Condensation domain;PF13193|AMP-binding enzyme C-terminal domain
OSIN5420.1	4553	15	7	GO:0005634|GO:0003676	PF03178|CPSF A subunit region
OSIN5624.1	2521	8	7	GO:0009058|GO:0016779|GO:0005515	PF02020|eIF4-gamma/eIF5/eIF2-epsilon;PF00483|Nucleotidyl transferase;PF00132|Bacterial transferase hexapeptide (six repeats)
OSIN5695.1	1516	11	7		PF01636|Phosphotransferase enzyme family
OSIN5708.1	2571	9	7
OSIN5764.1	1830	11	7
OSIN5927.1	4324	11	7		PF15402|N-terminus of kinetochore NMS complex subunit Spc7;PF15402|N-terminus of kinetochore NMS complex subunit Spc7;PF15577|Spc7_C2;PF08317|Spc7 kinetochore protein
OSIN5933.1	4948	20	7	GO:0042626|GO:0005524|GO:0016887|GO:0055085|GO:0006810|GO:0016021	PF00005|ABC transporter;PF00005|ABC transporter;PF00664|ABC transporter transmembrane region;PF00664|ABC transporter transmembrane region
OSIN6026.1	1776	15	7	GO:0006306|GO:0003677|GO:0008168	PF00145|C-5 cytosine-specific DNA methylase;PF00145|C-5 cytosine-specific DNA methylase
OSIN6227.1	1803	22	7	GO:0016021|GO:0055085	PF07690|Major Facilitator Superfamily
OSIN6247.1	5355	13	7	GO:0003677|GO:0003676|GO:0004386|GO:0005524	PF00176|SNF2 family N-terminal domain;PF00271|Helicase conserved C-terminal domain
OSIN6275.1	591	10	7		PF13087|AAA domain
OSIN6972.1	1088	8	7	GO:0005515	PF00651|BTB/POZ domain
OSIN7216.1	3958	35	7	GO:0016021|GO:0016758	PF04922|DIE2/ALG10 family;PF09796|Ubiquinol-cytochrome-c reductase complex subunit (QCR10)
OSIN7252.1	2475	11	7
OSIN7264.1	1704	12	7	GO:2001070	PF00686|Starch binding domain
OSIN0029.1	1353	11	6		PF12796|Ankyrin repeats (3 copies)
OSIN0112.1	2154	11	6	GO:0003723	PF08144|CPL (NUC119) domain
OSIN0129.1	1921	13	6	GO:0046983	PF00010|Helix-loop-helix DNA-binding domain
OSIN0276.1	1422	8	6	GO:0004152|GO:0055114|GO:0006222	PF01180|Dihydroorotate dehydrogenase;PF01180|Dihydroorotate dehydrogenase
OSIN0317.1	1671	7	6	GO:0005524|GO:0006468|GO:0004672	PF00069|Protein kinase domain
OSIN0357.1	1931	7	6		PF13738|Pyridine nucleotide-disulphide oxidoreductase
OSIN0390.1	1583	10	6
OSIN0592.1	1631	9	6
OSIN0602.1	2916	13	6		PF03372|Endonuclease/Exonuclease/phosphatase family
OSIN0903.1	2061	16	6	GO:0005509|GO:0004668|GO:0005737	PF03068|Protein-arginine deiminase (PAD);PF03068|Protein-arginine deiminase (PAD)
OSIN0961.1	4803	9	6	GO:0042626|GO:0016021|GO:0006810|GO:0055085|GO:0016887|GO:0005524	PF00005|ABC transporter;PF00005|ABC transporter;PF00664|ABC transporter transmembrane region;PF00664|ABC transporter transmembrane region
OSIN1088.1	2602	11	6		PF04112|Mak10 subunit, NatC N(alpha)-terminal acetyltransferase
OSIN1206.1	1427	10	6		PF01636|Phosphotransferase enzyme family
OSIN1449.1	1659	9	6	GO:0016020|GO:0055085	PF00924|Mechanosensitive ion channel
OSIN1451.1	342	10	6
OSIN1514.1	4480	19	6		PF13824|Zinc-finger of mitochondrial splicing suppressor 51;PF02194|PXA domain
OSIN1581.1	809	9	6
OSIN1583.1	2003	13	6
OSIN1641.1	2557	8	6
OSIN1651.1	1751	10	6
OSIN1828.1	2173	44	6	GO:0015851|GO:0016020|GO:0015205	PF02133|Permease for cytosine/purines, uracil, thiamine, allantoin
OSIN1858.1	1750	11	6	GO:0005506|GO:0055114|GO:0020037|GO:0016705	PF00067|Cytochrome P450
OSIN1866.1	2179	14	6	GO:0016491|GO:0055114	PF05141|Pyoverdine/dityrosine biosynthesis protein;PF02668|Taurine catabolism dioxygenase TauD, TfdA family
OSIN1920.1	5083	26	6	GO:0016020|GO:0042626|GO:0006810|GO:0016021|GO:0005524|GO:0016887	PF01061|ABC-2 type transporter;PF01061|ABC-2 type transporter;PF14510|ABC-transporter extracellular N-terminal;PF00005|ABC transporter;PF00005|ABC transporter;PF06422|CDR ABC transporter
OSIN2056.1	3008	16	6	GO:0005515	PF00018|SH3 domain;PF00611|Fes/CIP4, and EFC/F-BAR homology domain
OSIN2066.1	3171	8	6	GO:0016903|GO:0016491|GO:0055114	PF01558|Pyruvate ferredoxin/flavodoxin oxidoreductase;PF00667|FAD binding domain;PF00175|Oxidoreductase NAD-binding domain
OSIN2072.1	3225	21	6		PF09759|Spinocerebellar ataxia type 10 protein domain
OSIN2102.1	3607	12	6	GO:0004842	PF00632|HECT-domain (ubiquitin-transferase)
OSIN2335.1	1389	8	6		PF05022|SRP40, C-terminal domain
OSIN2612.1	3221	12	6		PF12937|F-box-like
OSIN2620.1	3628	12	6
OSIN2728.1	1162	13	6	GO:0000290|GO:0016787	PF11969|Scavenger mRNA decapping enzyme C-term binding;PF05652|Scavenger mRNA decapping enzyme (DcpS) N-terminal
OSIN2759.1	1500	8	6
OSIN2770.1	2612	12	6		PF04366|Family of unknown function (DUF500)
OSIN2865.1	1992	10	6	GO:0004809|GO:0003723|GO:0008033	PF02005|N2,N2-dimethylguanosine tRNA methyltransferase;PF02005|N2,N2-dimethylguanosine tRNA methyltransferase
OSIN3015.1	2180	13	6	GO:0003824|GO:0009405|GO:0005576	PF01375|Heat-labile enterotoxin alpha chain
OSIN3022.1	1155	8	6
OSIN3074.1	1023	15	6
OSIN3081.1	1830	20	6		PF06985|Heterokaryon incompatibility protein (HET)
OSIN3086.1	3149	21	6	GO:0046872|GO:0000166	PF00122|E1-E2 ATPase;PF00690|Cation transporter/ATPase, N-terminus;PF00689|Cation transporting ATPase, C-terminus;PF00702|haloacid dehalogenase-like hydrolase
OSIN3133.1	6788	26	6		PF13329|Autophagy-related protein 2 CAD motif;PF09333|ATG C terminal domain
OSIN3630.1	564	11	6
OSIN3631.1	1196	13	6		PF11338|Protein of unknown function (DUF3140)
OSIN3729.1	2647	25	6	GO:0005524|GO:0004672|GO:0006468	PF00069|Protein kinase domain
OSIN3767.1	1781	16	6
OSIN3796.1	6930	7	6
OSIN3883.1	742	10	6
OSIN3939.1	2039	7	6	GO:0016021|GO:0004659	PF01040|UbiA prenyltransferase family
OSIN3948.1	1636	14	6
OSIN4577.1	4815	25	6	GO:0042626|GO:0055085|GO:0005524|GO:0016887|GO:0016021|GO:0006810	PF00664|ABC transporter transmembrane region;PF00005|ABC transporter;PF00005|ABC transporter
OSIN4583.1	1757	10	6	GO:0055085|GO:0016021	PF07690|Major Facilitator Superfamily
OSIN4631.1	1449	16	6		PF08772|Nin one binding (NOB1) Zn-ribbon like
OSIN4734.1	3940	12	6	GO:0004553|GO:0005975	PF01301|Glycosyl hydrolases family 35;PF13364|Beta-galactosidase jelly roll domain;PF13364|Beta-galactosidase jelly roll domain;PF13363|Beta-galactosidase, domain 3;PF10435|Beta-galactosidase, domain 2
OSIN4862.1	1636	10	6	GO:0016746|GO:0008152	PF00198|2-oxoacid dehydrogenases acyltransferase (catalytic domain);PF00198|2-oxoacid dehydrogenases acyltransferase (catalytic domain);PF00364|Biotin-requiring enzyme
OSIN4876.1	1926	15	6	GO:0005524|GO:0004814|GO:0006420|GO:0000166	PF05746|DALR anticodon binding domain;PF00750|tRNA synthetases class I (R)
OSIN4955.1	12387	39	6	GO:0031625|GO:0004674|GO:0016773|GO:0005515|GO:0031461|GO:0006511	PF10557|Cullin protein neddylation domain;PF02259|FAT domain;PF00888|Cullin family;PF02260|FATC domain;PF11640|Telomere-length maintenance and DNA damage repair;PF00454|Phosphatidylinositol 3- and 4-kinase
OSIN5025.1	538	9	6		PF01124|MAPEG family
OSIN5026.1	447	18	6
OSIN5031.1	1117	11	6
OSIN5064.1	1612	26	6	GO:0005515	PF00400|WD domain, G-beta repeat;PF00400|WD domain, G-beta repeat;PF00400|WD domain, G-beta repeat
OSIN5070.1	2340	15	6	GO:0005515	PF03031|NLI interacting factor-like phosphatase;PF12738|twin BRCT domain
OSIN5206.1	2229	8	6	GO:0008138|GO:0006470	PF00782|Dual specificity phosphatase, catalytic domain
OSIN5261.1	1417	10	6		PF01494|FAD binding domain;PF13450|NAD(P)-binding Rossmann-like domain
OSIN5403.1	960	6	6
OSIN5462.1	1734	17	6	GO:0055085|GO:0016021	PF07690|Major Facilitator Superfamily
OSIN5692.1	1437	8	6	GO:0006508|GO:0004222	PF02102|Deuterolysin metalloprotease (M35) family
OSIN5697.1	2538	12	6		PF02801|Beta-ketoacyl synthase, C-terminal domain;PF00698|Acyl transferase domain;PF00109|Beta-ketoacyl synthase, N-terminal domain
OSIN5866.1	993	11	6	GO:0008152|GO:0016491	PF00106|short chain dehydrogenase
OSIN6015.1	4739	12	6	GO:0001104|GO:0006357|GO:0016592	PF09497|Transcription mediator complex subunit Med12
OSIN6106.1	2899	8	6
OSIN6107.1	729	7	6
OSIN6259.1	1938	17	6	GO:0003824|GO:0008152	PF13193|AMP-binding enzyme C-terminal domain;PF00501|AMP-binding enzyme
OSIN6569.1	2137	14	6	GO:0005975|GO:0004553	PF00704|Glycosyl hydrolases family 18
OSIN6631.1	1908	12	6
OSIN6675.1	4262	15	6	GO:0008440	PF03770|Inositol polyphosphate kinase
OSIN6696.1	561	6	6	GO:0055114|GO:0051920	PF02627|Carboxymuconolactone decarboxylase family
OSIN6727.1	2389	8	6
OSIN7042.1	1832	14	6	GO:0005789|GO:0016758	PF03155|ALG6, ALG8 glycosyltransferase family;PF03155|ALG6, ALG8 glycosyltransferase family
OSIN7123.1	1285	9	6	GO:0004672|GO:0006468|GO:0005524	PF00069|Protein kinase domain
OSIN7150.1	1500	15	6	GO:0016705|GO:0005506|GO:0055114|GO:0020037	PF00067|Cytochrome P450
OSIN7152.1	1478	13	6		PF13523|Acetyltransferase (GNAT) domain
OSIN7171.1	1897	7	6
OSIN7250.1	1530	9	6	GO:0016747	PF02458|Transferase family
OSIN7270.1	1107	10	6
OSIN7351.1	5774	17	6	GO:0008026|GO:0003676|GO:0004386|GO:0005524	PF00270|DEAD/DEAH box helicase;PF00271|Helicase conserved C-terminal domain
OSIN7635.1	2267	11	6		PF14661|HAUS augmin-like complex subunit 6 N-terminus;PF14661|HAUS augmin-like complex subunit 6 N-terminus
OSIN0061.1	2581	12	5	GO:0015116|GO:0008272|GO:0016021	PF13792|Sulfate transporter N-terminal domain with GLY motif;PF01740|STAS domain;PF00916|Sulfate transporter family
OSIN0104.1	2949	9	5	GO:0008152|GO:0008168	PF08241|Methyltransferase domain
OSIN0153.1	3025	11	5	GO:0005524|GO:0030983|GO:0006298	PF01119|DNA mismatch repair protein, C-terminal domain;PF13589|Histidine kinase-, DNA gyrase B-, and HSP90-like ATPase
OSIN0278.1	2564	12	5
OSIN0284.1	1775	15	5	GO:0016884	PF01425|Amidase
OSIN0285.1	2275	19	5	GO:0016020|GO:0005216|GO:0055085|GO:0006811	PF00520|Ion transport protein
OSIN0293.1	5815	17	5	GO:0008152|GO:0003824	PF00550|Phosphopantetheine attachment site;PF00501|AMP-binding enzyme
OSIN0312.1	549	8	5
OSIN0338.1	1584	10	5	GO:0055114|GO:0016491|GO:0016706	PF14226|non-haem dioxygenase in morphine synthesis N-terminal;PF03171|2OG-Fe(II) oxygenase superfamily
OSIN0363.1	2789	5	5		PF13768|von Willebrand factor type A domain;PF08487|Vault protein inter-alpha-trypsin domain
OSIN0422.1	1557	12	5	GO:0008270|GO:0006351|GO:0005634|GO:0003677	PF04082|Fungal specific transcription factor domain
OSIN0506.1	1175	5	5		PF12756|C2H2 type zinc-finger (2 copies)
OSIN0541.1	618	6	5
OSIN0774.1	1106	6	5	GO:0005839|GO:0051603|GO:0004298	PF12465|Proteasome beta subunits C terminal;PF00227|Proteasome subunit
OSIN0799.1	1867	7	5	GO:0016491|GO:0006631|GO:0055114|GO:0003857	PF02737|3-hydroxyacyl-CoA dehydrogenase, NAD binding domain;PF00725|3-hydroxyacyl-CoA dehydrogenase, C-terminal domain
OSIN0852.1	1161	10	5		PF04495|GRASP55/65 PDZ-like domain
OSIN0912.1	6120	15	5	GO:0003682|GO:0005515	PF00628|PHD-finger;PF13832|PHD-zinc-finger like domain;PF01426|BAH domain;PF13831|PHD-finger
OSIN1023.1	1740	11	5
OSIN1032.1	2575	7	5	GO:0005524|GO:0004812|GO:0000166|GO:0006418	PF00587|tRNA synthetase class II core domain (G, H, P, S and T);PF03129|Anticodon binding domain
OSIN1139.1	2708	8	5		PF10443|RNA12 protein
OSIN1167.1	835	11	5
OSIN1209.1	798	9	5	GO:0004813|GO:0005524|GO:0043039|GO:0006419|GO:0000166|GO:0016876	PF01411|tRNA synthetases class II (A);PF07973|Threonyl and Alanyl tRNA synthetase second additional domain
OSIN1215.1	1190	16	5		PF02453|Reticulon
OSIN1287.1	2831	12	5	GO:0008234|GO:0006508	PF02902|Ulp1 protease family, C-terminal catalytic domain
OSIN1421.1	1416	6	5
OSIN1424.1	5202	8	5	GO:0030036|GO:0017048|GO:0003779|GO:0016043	PF02181|Formin Homology 2 Domain;PF06367|Diaphanous FH3 Domain;PF06371|Diaphanous GTPase-binding Domain
OSIN1438.1	6215	20	5	GO:0008152|GO:0016491	PF00106|short chain dehydrogenase;PF08626|Transport protein Trs120 or TRAPPC9, TRAPP II complex subunit
OSIN1464.1	1500	7	5	GO:0031515|GO:0030488|GO:0016429	PF08704|tRNA methyltransferase complex GCD14 subunit;PF08704|tRNA methyltransferase complex GCD14 subunit
OSIN1467.1	2717	8	5		PF13414|TPR repeat
OSIN1497.1	1171	7	5		PF01227|GTP cyclohydrolase I;PF01227|GTP cyclohydrolase I
OSIN1582.1	1272	6	5
OSIN1703.1	444	12	5
OSIN1711.1	1344	11	5	GO:0008654|GO:0004609	PF02666|Phosphatidylserine decarboxylase;PF12588|Phophatidylserine decarboxylase
OSIN1752.1	849	12	5
OSIN1830.1	4364	34	5	GO:0003824|GO:0005524|GO:0016874|GO:0008152	PF00289|Carbamoyl-phosphate synthase L chain, N-terminal domain;PF00682|HMGL-like;PF00364|Biotin-requiring enzyme;PF02785|Biotin carboxylase C-terminal domain;PF02786|Carbamoyl-phosphate synthase L chain, ATP binding domain;PF02786|Carbamoyl-phosphate synthase L chain, ATP binding domain;PF02436|Conserved carboxylase domain
OSIN1834.1	994	9	5
OSIN1843.1	1350	9	5		PF01636|Phosphotransferase enzyme family
OSIN1845.1	1846	25	5	GO:0016491|GO:0055114	PF01593|Flavin containing amine oxidoreductase;PF13450|NAD(P)-binding Rossmann-like domain
OSIN1862.1	6291	13	5	GO:0005643|GO:0006606	PF07926|TPR/MLP1/MLP2-like protein
OSIN1887.1	1262	7	5
OSIN1931.1	1292	14	5	GO:0055114|GO:0016491	PF01266|FAD dependent oxidoreductase
OSIN1990.1	3524	9	5		PF13855|Leucine rich repeat
OSIN2011.1	2243	5	5	GO:0005524|GO:0004672|GO:0006468	PF00069|Protein kinase domain
OSIN2022.1	1409	13	5		PF09073|BUD22
OSIN2047.1	2911	7	5		PF10033|Autophagy-related protein 13
OSIN2057.1	6751	8	5		PF12842|Domain of unknown function (DUF3819);PF04054|CCR4-Not complex component, Not1
OSIN2168.1	2466	8	5	GO:0046872|GO:0006886	PF00790|VHS domain;PF01363|FYVE zinc finger
OSIN2379.1	1457	13	5		PF07942|N2227-like protein
OSIN2674.1	5965	17	5	GO:0003676|GO:0008026|GO:0004386|GO:0005524	PF00270|DEAD/DEAH box helicase;PF00270|DEAD/DEAH box helicase;PF00271|Helicase conserved C-terminal domain;PF00271|Helicase conserved C-terminal domain;PF02889|Sec63 Brl domain;PF02889|Sec63 Brl domain
OSIN2747.1	825	10	5
OSIN2804.1	4624	17	5	GO:0006355|GO:0005634	PF02492|CobW/HypB/UreG, nucleotide-binding domain;PF04153|NOT2 / NOT3 / NOT5 family
OSIN2806.1	2702	12	5		PF00226|DnaJ domain
OSIN2825.1	2199	10	5	GO:0003676|GO:0008026|GO:0005524|GO:0004386	PF13959|Domain of unknown function (DUF4217);PF00271|Helicase conserved C-terminal domain;PF00270|DEAD/DEAH box helicase
OSIN2916.1	515	15	5
OSIN3032.1	690	7	5
OSIN3071.1	1684	10	5	GO:0042802|GO:0043086|GO:0006508|GO:0004252	PF05922|Peptidase inhibitor I9;PF00082|Subtilase family
OSIN3106.1	2088	10	5
OSIN3111.1	1570	7	5	GO:0005515	PF03031|NLI interacting factor-like phosphatase
OSIN3161.1	2483	7	5	GO:0008152	PF00330|Aconitase family (aconitate hydratase);PF00330|Aconitase family (aconitate hydratase);PF00694|Aconitase C-terminal domain
OSIN3165.1	2671	7	5		PF08238|Sel1 repeat;PF08238|Sel1 repeat;PF08238|Sel1 repeat;PF08238|Sel1 repeat;PF08238|Sel1 repeat
OSIN3168.1	2175	7	5
OSIN3258.1	4872	8	5	GO:0051536|GO:0016491|GO:0010181|GO:0020037|GO:0055114	PF01077|Nitrite and sulphite reductase 4Fe-4S domain;PF01855|Pyruvate flavodoxin/ferredoxin oxidoreductase, thiamine diP-bdg;PF00258|Flavodoxin;PF03460|Nitrite/Sulfite reductase ferredoxin-like half domain;PF03460|Nitrite/Sulfite reductase ferredoxin-like half domain
OSIN3282.1	4218	8	5	GO:0016192|GO:0005515|GO:0006886	PF00400|WD domain, G-beta repeat;PF00637|Region in Clathrin and VPS
OSIN3283.1	5880	13	5	GO:0005680	PF12859|Anaphase-promoting complex subunit 1
OSIN3307.1	1853	8	5	GO:0016670|GO:0055114|GO:0030328	PF07156|Prenylcysteine lyase;PF13450|NAD(P)-binding Rossmann-like domain
OSIN3419.1	1654	10	5
OSIN3515.1	9554	6	5		PF12340|Protein of unknown function (DUF3638);PF12359|Protein of unknown function (DUF3645)
OSIN3531.1	4843	7	5	GO:0070403|GO:0008152	PF00266|Aminotransferase class-V;PF02146|Sir2 family;PF02146|Sir2 family;PF02146|Sir2 family
OSIN3653.1	1565	9	5		PF03105|SPX domain
OSIN3716.1	1762	11	5	GO:0016705|GO:0005506|GO:0020037|GO:0055114	PF00067|Cytochrome P450
OSIN3742.1	536	6	5
OSIN3744.1	3263	10	5	GO:0006809|GO:0016491|GO:0004517|GO:0010181|GO:0055114	PF02898|Nitric oxide synthase, oxygenase domain;PF00258|Flavodoxin
OSIN3745.1	1226	7	5		PF12697|Alpha/beta hydrolase family
OSIN3751.1	1098	6	5	GO:0055085|GO:0016021	PF07690|Major Facilitator Superfamily
OSIN3840.1	1311	13	5	GO:0055085|GO:0046873|GO:0016020|GO:0030001	PF02535|ZIP Zinc transporter
OSIN3856.1	3595	11	5
OSIN3904.1	2058	11	5		PF10528|GLEYA domain
OSIN4359.1	3804	6	5	GO:0003824|GO:0008152	PF00501|AMP-binding enzyme;PF07993|Male sterility protein;PF00550|Phosphopantetheine attachment site
OSIN4398.1	1943	9	5	GO:0050661|GO:0055114|GO:0016491	PF08546|Ketopantoate reductase PanE/ApbA C terminal
OSIN4460.1	1166	12	5		PF13894|C2H2-type zinc finger;PF13894|C2H2-type zinc finger
OSIN4535.1	2170	10	5	GO:0005737|GO:0006418|GO:0000166|GO:0004812|GO:0016876|GO:0005524|GO:0043039	PF00749|tRNA synthetases class I (E and Q), catalytic domain;PF03950|tRNA synthetases class I (E and Q), anti-codon binding domain
OSIN4580.1	1791	11	5	GO:0055085|GO:0016021	PF07690|Major Facilitator Superfamily
OSIN4608.1	1814	9	5	GO:0003824|GO:0008152	PF00501|AMP-binding enzyme
OSIN4646.1	2672	8	5
OSIN4679.1	3481	10	5	GO:0055114|GO:0004386|GO:0005524|GO:0008026|GO:0003676|GO:0018580	PF00271|Helicase conserved C-terminal domain;PF13959|Domain of unknown function (DUF4217);PF03060|Nitronate monooxygenase;PF00270|DEAD/DEAH box helicase
OSIN4723.1	797	8	5	GO:0016773|GO:0005524|GO:0016020|GO:0009103	PF06293|Lipopolysaccharide kinase (Kdo/WaaP) family
OSIN4801.1	1154	9	5
OSIN4882.1	1706	8	5		PF10287|Putative TOS1-like glycosyl hydrolase (DUF2401);PF10290|Glycine-rich protein domain (DUF2403)
OSIN4902.1	3350	8	5	GO:0005515	PF00856|SET domain
OSIN4905.1	3639	15	5	GO:0006281|GO:0004518	PF00752|XPG N-terminal domain;PF00867|XPG I-region
OSIN4956.1	5273	19	5	GO:0005643	PF11894|Protein of unknown function (DUF3414)
OSIN4962.1	987	12	5		PF12656|DExH-box splicing factor binding site
OSIN4974.1	6869	7	5	GO:0005634|GO:0006508|GO:0008233	PF03568|Peptidase family C50
OSIN5043.1	1610	8	5		PF06687|SUR7/PalI family
OSIN5071.1	3797	10	5		PF12717|non-SMC mitotic condensation complex subunit 1;PF12922|non-SMC mitotic condensation complex subunit 1, N-term
OSIN5083.1	3231	24	5	GO:0005524|GO:0004672|GO:0006468	PF00069|Protein kinase domain;PF07883|Cupin domain
OSIN5094.1	2401	13	5	GO:0003824|GO:0008152	PF00501|AMP-binding enzyme;PF00501|AMP-binding enzyme;PF13193|AMP-binding enzyme C-terminal domain
OSIN5134.1	2095	23	5	GO:0020037|GO:0055114|GO:0004601|GO:0006979	PF03098|Animal haem peroxidase
OSIN5336.1	2880	11	5	GO:0016788|GO:0003824|GO:0009058|GO:0008152	PF00550|Phosphopantetheine attachment site;PF00501|AMP-binding enzyme;PF00975|Thioesterase domain
OSIN5347.1	3500	13	5	GO:0016020	PF13967|Late exocytosis, associated with Golgi transport;PF12621|Phosphate metabolism protein;PF02714|Domain of unknown function DUF221;PF14703|Domain of unknown function (DUF4463)
OSIN5364.1	1209	24	5
OSIN5426.1	1416	10	5
OSIN5485.1	1404	8	5	GO:0008270	PF01485|IBR domain
OSIN5487.1	1419	10	5		PF00135|Carboxylesterase family
OSIN5503.1	2036	6	5	GO:2001070	PF00686|Starch binding domain
OSIN5557.1	1701	6	5
OSIN5721.1	1961	5	5	GO:0003677|GO:0006260|GO:0003676|GO:0005634	PF04057|Replication factor-A protein 1, N-terminal domain;PF01336|OB-fold nucleic acid binding domain;PF08646|Replication factor-A C terminal domain
OSIN5786.1	1191	13	5
OSIN5800.1	831	9	5	GO:0005524|GO:0003824	PF01163|RIO1 family
OSIN5814.1	3758	11	5
OSIN5823.1	3409	16	5	GO:0003677|GO:0003676|GO:0005524|GO:0004386	PF00271|Helicase conserved C-terminal domain;PF14773|Helicase-associated putative binding domain, C-terminal;PF00176|SNF2 family N-terminal domain
OSIN5913.1	765	5	5
OSIN5925.1	1893	7	5		PF13758|Prefoldin subunit;PF12927|Domain of unknown function (DUF3835)
OSIN5929.1	1350	9	5		PF12720|Protein of unknown function (DUF3807)
OSIN5958.1	3876	9	5	GO:0005515	PF00400|WD domain, G-beta repeat
OSIN6134.1	1104	11	5
OSIN6396.1	3093	8	5	GO:0008152|GO:0003824	PF14497|Glutathione S-transferase, C-terminal domain;PF13532|2OG-Fe(II) oxygenase superfamily;PF00857|Isochorismatase family
OSIN6483.1	1545	6	5
OSIN6570.1	1539	11	5
OSIN6588.1	10416	24	5	GO:0016773|GO:0005515|GO:0004674	PF02259|FAT domain;PF02260|FATC domain;PF08064|UME (NUC010) domain;PF00012|Hsp70 protein;PF00454|Phosphatidylinositol 3- and 4-kinase
OSIN6591.1	1883	7	5	GO:0008270|GO:0003677	PF00645|Poly(ADP-ribose) polymerase and DNA-Ligase Zn-finger region
OSIN6637.1	2269	11	5		PF11807|Domain of unknown function (DUF3328);PF11807|Domain of unknown function (DUF3328)
OSIN6642.1	2211	7	5	GO:0008272|GO:0015116|GO:0016021	PF00916|Sulfate transporter family;PF01740|STAS domain;PF13792|Sulfate transporter N-terminal domain with GLY motif
OSIN6644.1	1217	10	5		PF09451|Autophagy-related protein 27
OSIN6693.1	5804	9	5	GO:0008152|GO:0003824	PF00550|Phosphopantetheine attachment site;PF00550|Phosphopantetheine attachment site;PF02801|Beta-ketoacyl synthase, C-terminal domain;PF00698|Acyl transferase domain;PF00109|Beta-ketoacyl synthase, N-terminal domain;PF00501|AMP-binding enzyme;PF03061|Thioesterase superfamily
OSIN6697.1	1146	12	5	GO:0005524|GO:0004674|GO:0006468	PF02816|Alpha-kinase family
OSIN6719.1	2934	12	5	GO:0004725|GO:0006470	PF00581|Rhodanese-like domain;PF00102|Protein-tyrosine phosphatase;PF00102|Protein-tyrosine phosphatase
OSIN6738.1	3327	14	5	GO:0008152|GO:0003824	PF00501|AMP-binding enzyme;PF00550|Phosphopantetheine attachment site;PF07993|Male sterility protein
OSIN6759.1	4764	21	5	GO:0005975|GO:0004553|GO:0016998	PF01476|LysM domain;PF00704|Glycosyl hydrolases family 18
OSIN6810.1	4235	6	5
OSIN6907.1	1224	8	5
OSIN6923.1	1458	16	5		PF11927|Protein of unknown function (DUF3445)
OSIN6938.1	4718	7	5		PF12584|Trafficking protein particle complex subunit 10, TRAPPC10
OSIN6943.1	2124	11	5
OSIN6969.1	5647	5	5		PF13001|Proteasome stabiliser;PF13001|Proteasome stabiliser
OSIN6995.1	1197	6	5
OSIN7085.1	3428	7	5
OSIN7114.1	4449	9	5	GO:0042626|GO:0005524|GO:0016887|GO:0055085|GO:0006810|GO:0016021	PF00005|ABC transporter;PF00005|ABC transporter;PF00664|ABC transporter transmembrane region;PF00664|ABC transporter transmembrane region
OSIN7118.1	938	9	5
OSIN7140.1	5116	22	5	GO:0006464|GO:0005515|GO:0003824|GO:0008641|GO:0005524	PF13410|Glutathione S-transferase, C-terminal domain;PF13409|Glutathione S-transferase, N-terminal domain;PF02134|Repeat in ubiquitin-activating (UBA) protein;PF02134|Repeat in ubiquitin-activating (UBA) protein;PF00899|ThiF family;PF00899|ThiF family;PF09358|Ubiquitin-activating enzyme e1 C-terminal domain;PF10585|Ubiquitin-activating enzyme active site
OSIN7144.1	1149	15	5
OSIN7179.1	1343	8	5
OSIN7249.1	1451	10	5
OSIN7269.1	1227	13	5
OSIN7286.1	594	5	5	GO:0046872	PF00097|Zinc finger, C3HC4 type (RING finger)
OSIN7364.1	3339	18	5	GO:0003824|GO:0008152	PF07993|Male sterility protein;PF00501|AMP-binding enzyme;PF00550|Phosphopantetheine attachment site
OSIN7396.1	1305	8	5
OSIN7626.1	1071	9	5	GO:0008138|GO:0006470	PF00782|Dual specificity phosphatase, catalytic domain
OSIN0038.1	2589	9	4	GO:0031461|GO:0006511|GO:0031625	PF00888|Cullin family;PF08672|Anaphase promoting complex (APC) subunit 2
OSIN0065.1	4041	7	4	GO:0007165	PF00620|RhoGAP domain;PF00169|PH domain
OSIN0142.1	931	9	4	GO:0003735|GO:0005840|GO:0019843|GO:0006412	PF00347|Ribosomal protein L6;PF00347|Ribosomal protein L6
OSIN0206.1	2598	6	4	GO:0003677|GO:0005664|GO:0006260	PF07034|Origin recognition complex (ORC) subunit 3 N-terminus
OSIN0211.1	864	5	4
OSIN0279.1	1623	7	4		PF10528|GLEYA domain
OSIN0298.1	2299	5	4	GO:0005515	PF00498|FHA domain
OSIN0323.1	2415	9	4		PF10373|Est1 DNA/RNA binding domain
OSIN0326.1	3233	15	4		PF09757|Arb2 domain
OSIN0339.1	1010	4	4		PF05368|NmrA-like family
OSIN0359.1	1791	6	4	GO:0022857|GO:0055085|GO:0016021	PF00083|Sugar (and other) transporter
OSIN0384.1	1435	7	4
OSIN0445.1	744	4	4	GO:0043565|GO:0006355|GO:0003700	PF00170|bZIP transcription factor
OSIN0453.1	2351	9	4	GO:0005506|GO:0055114|GO:0020037|GO:0016705	PF00067|Cytochrome P450
OSIN0455.1	3184	8	4	GO:0016020|GO:0000030|GO:0006493	PF02366|Dolichyl-phosphate-mannose-protein mannosyltransferase;PF02815|MIR domain
OSIN0465.1	2019	17	4	GO:0016021|GO:0055085	PF01699|Sodium/calcium exchanger protein;PF01699|Sodium/calcium exchanger protein
OSIN0467.1	2246	11	4	GO:0016491|GO:0005507|GO:0055114	PF07732|Multicopper oxidase;PF07731|Multicopper oxidase;PF00394|Multicopper oxidase
OSIN0471.1	1532	5	4	GO:0055085|GO:0016021	PF07690|Major Facilitator Superfamily
OSIN0473.1	1968	6	4	GO:0016788	PF04185|Phosphoesterase family
OSIN0475.1	1406	8	4	GO:0016021|GO:0055085	PF07690|Major Facilitator Superfamily
OSIN0569.1	3139	5	4		PF10257|Retinoic acid induced 16-like protein
OSIN0573.1	883	7	4
OSIN0782.1	2499	8	4		PF07522|DNA repair metallo-beta-lactamase;PF12706|Beta-lactamase superfamily domain
OSIN0787.1	3702	6	4		PF12768|Cortical protein marker for cell polarity
OSIN0802.1	1458	5	4		PF13738|Pyridine nucleotide-disulphide oxidoreductase
OSIN0842.1	3522	5	4
OSIN0905.1	2530	6	4		PF01302|CAP-Gly domain
OSIN0942.1	1228	10	4		PF01237|Oxysterol-binding protein
OSIN0967.1	5087	6	4		PF00814|Glycoprotease family
OSIN1040.1	1398	5	4		PF08574|Protein of unknown function (DUF1762)
OSIN1067.1	2715	10	4
OSIN1077.1	1035	4	4
OSIN1129.1	3501	9	4	GO:0005975|GO:0004553|GO:0016998	PF01476|LysM domain;PF01476|LysM domain;PF01476|LysM domain;PF00704|Glycosyl hydrolases family 18
OSIN1130.1	873	5	4
OSIN1131.1	618	7	4
OSIN1197.1	1983	9	4
OSIN1203.1	1401	4	4		PF12928|tRNA-splicing endonuclease subunit sen54 N-term
OSIN1211.1	1364	13	4		PF11735|Cryptococcal mannosyltransferase 1
OSIN1224.1	398	5	4
OSIN1264.1	1858	7	4	GO:0050660|GO:0016491|GO:0008762|GO:0055114	PF01565|FAD binding domain;PF08031|Berberine and berberine like
OSIN1300.1	2863	6	4	GO:0005515|GO:0032040|GO:0006364	PF08625|Utp13 specific WD40 associated domain;PF00400|WD domain, G-beta repeat;PF00400|WD domain, G-beta repeat;PF00400|WD domain, G-beta repeat;PF00400|WD domain, G-beta repeat;PF00400|WD domain, G-beta repeat;PF00400|WD domain, G-beta repeat;PF00400|WD domain, G-beta repeat;PF00400|WD domain, G-beta repeat;PF00400|WD domain, G-beta repeat
OSIN1315.1	1811	14	4
OSIN1332.1	3240	8	4	GO:0006904|GO:0015031|GO:0000145	PF04048|Sec8 exocyst complex component specific domain
OSIN1343.1	1427	8	4	GO:0044237	PF01008|Initiation factor 2 subunit family
OSIN1359.1	3494	21	4	GO:0005681|GO:0000398|GO:0016021|GO:0006810	PF01105|emp24/gp25L/p24 family/GOLD;PF02731|SKIP/SNW domain
OSIN1412.1	1095	8	4		PF02492|CobW/HypB/UreG, nucleotide-binding domain
OSIN1414.1	2332	5	4		PF01490|Transmembrane amino acid transporter protein
OSIN1461.1	1875	4	4
OSIN1481.1	1569	7	4	GO:0016747	PF02458|Transferase family
OSIN1555.1	1680	7	4
OSIN1579.1	3664	7	4		PF08424|NRDE-2, necessary for RNA interference
OSIN1626.1	3834	9	4	GO:0005525|GO:0006629	PF00025|ADP-ribosylation factor family;PF01734|Patatin-like phospholipase;PF11815|Domain of unknown function (DUF3336)
OSIN1639.1	5496	9	4	GO:0008152|GO:0008134|GO:0003824|GO:0005634	PF06464|DMAP1-binding Domain;PF00501|AMP-binding enzyme;PF00501|AMP-binding enzyme;PF00501|AMP-binding enzyme
OSIN1650.1	2229	10	4	GO:0005515	PF00400|WD domain, G-beta repeat;PF00400|WD domain, G-beta repeat;PF00400|WD domain, G-beta repeat;PF00400|WD domain, G-beta repeat;PF00400|WD domain, G-beta repeat;PF00400|WD domain, G-beta repeat;PF12937|F-box-like
OSIN1682.1	1246	11	4		PF12697|Alpha/beta hydrolase family
OSIN1684.1	1425	7	4	GO:0004190|GO:0006508	PF00026|Eukaryotic aspartyl protease
OSIN1706.1	941	8	4		PF11807|Domain of unknown function (DUF3328)
OSIN1709.1	1632	7	4		PF11700|Vacuole effluxer Atg22 like
OSIN1750.1	2143	15	4		PF06772|Bacterial low temperature requirement A protein (LtrA)
OSIN1759.1	1110	5	4	GO:0019901|GO:0000079	PF08613|Cyclin
OSIN1769.1	786	5	4		PF01636|Phosphotransferase enzyme family
OSIN1844.1	2611	12	4	GO:0006468|GO:0004672|GO:0005524	PF00069|Protein kinase domain
OSIN1898.1	987	6	4
OSIN1923.1	2307	11	4
OSIN1949.1	1003	5	4
OSIN1970.1	2240	13	4
OSIN1981.1	2300	7	4	GO:0005524|GO:0004386|GO:0003676|GO:0008026	PF00270|DEAD/DEAH box helicase;PF00271|Helicase conserved C-terminal domain
OSIN1995.1	3270	8	4
OSIN2029.1	3905	11	4		PF13423|Ubiquitin carboxyl-terminal hydrolase;PF00929|Exonuclease
OSIN2087.1	4101	12	4
OSIN2127.1	2420	9	4
OSIN2169.1	3142	11	4	GO:0006511	PF00443|Ubiquitin carboxyl-terminal hydrolase;PF00581|Rhodanese-like domain
OSIN2232.1	5850	5	4
OSIN2243.1	2317	5	4		PF11626|TRF2-interacting telomeric protein/Rap1 - C terminal domain;PF08914|Rap1 Myb domain
OSIN2299.1	1380	10	4
OSIN2301.1	2506	7	4
OSIN2394.1	1455	8	4
OSIN2403.1	1413	14	4	GO:0016888	PF01026|TatD related DNase
OSIN2429.1	8246	7	4	GO:0016020|GO:0006468|GO:0004672|GO:0000155|GO:0005524|GO:0005515|GO:0000156|GO:0000160|GO:0007165	PF00072|Response regulator receiver domain;PF02518|Histidine kinase-, DNA gyrase B-, and HSP90-like ATPase;PF00069|Protein kinase domain;PF00512|His Kinase A (phospho-acceptor) domain;PF13185|GAF domain;PF13191|AAA ATPase domain
OSIN2488.1	1941	6	4	GO:0005524|GO:0004386|GO:0008026|GO:0003676	PF00270|DEAD/DEAH box helicase;PF00271|Helicase conserved C-terminal domain;PF13959|Domain of unknown function (DUF4217)
OSIN2504.1	3053	4	4		PF00012|Hsp70 protein
OSIN2517.1	5061	9	4
OSIN2522.1	1842	8	4
OSIN2592.1	3118	6	4		PF12937|F-box-like
OSIN2598.1	1719	8	4	GO:0008270|GO:0006355|GO:0043565|GO:0003700	PF00320|GATA zinc finger;PF00320|GATA zinc finger
OSIN2663.1	5245	8	4	GO:0042626|GO:0006810|GO:0016021|GO:0005524|GO:0016887|GO:0055085	PF00005|ABC transporter;PF00005|ABC transporter;PF00664|ABC transporter transmembrane region;PF00664|ABC transporter transmembrane region
OSIN2799.1	3775	13	4	GO:0005524|GO:0005515|GO:0005694|GO:0051276	PF06470|SMC proteins Flexible Hinge Domain;PF02463|RecF/RecN/SMC N terminal domain;PF02463|RecF/RecN/SMC N terminal domain
OSIN2803.1	1697	6	4		PF03637|Mob1/phocein family
OSIN2856.1	1700	6	4	GO:0008270|GO:0032312|GO:0008060	PF01412|Putative GTPase activating protein for Arf
OSIN2863.1	3009	9	4	GO:0005524|GO:0016887	PF00005|ABC transporter;PF00005|ABC transporter;PF12848|ABC transporter
OSIN2895.1	1850	6	4	GO:0005506|GO:0055114|GO:0020037|GO:0016705	PF00067|Cytochrome P450
OSIN2951.1	2599	10	4	GO:0015116|GO:0008272|GO:0016021	PF00916|Sulfate transporter family;PF13792|Sulfate transporter N-terminal domain with GLY motif;PF01740|STAS domain
OSIN3057.1	3067	8	4		PF13360|PQQ-like domain;PF07774|Protein of unknown function (DUF1620)
OSIN3093.1	2326	7	4	GO:0055085	PF03169|OPT oligopeptide transporter protein
OSIN3122.1	2389	5	4		PF08573|DNA repair protein endonuclease SAE2/CtIP C-terminus
OSIN3132.1	2196	10	4	GO:0055114|GO:0016491	PF01593|Flavin containing amine oxidoreductase
OSIN3150.1	1968	4	4		PF03765|CRAL/TRIO, N-terminal domain;PF00650|CRAL/TRIO domain
OSIN3271.1	1992	6	4		PF12796|Ankyrin repeats (3 copies);PF12796|Ankyrin repeats (3 copies)
OSIN3292.1	2258	4	4	GO:0046872	PF00642|Zinc finger C-x8-C-x5-C-x3-H type (and similar)
OSIN3311.1	1176	6	4
OSIN3329.1	4407	6	4	GO:0003824	PF13507|CobB/CobQ-like glutamine amidotransferase domain;PF00586|AIR synthase related protein, N-terminal domain;PF02769|AIR synthase related protein, C-terminal domain;PF02769|AIR synthase related protein, C-terminal domain
OSIN3367.1	2518	6	4	GO:0042254|GO:0005634	PF04950|Protein of unknown function (DUF663);PF08142|AARP2CN (NUC121) domain
OSIN3436.1	5748	6	4	GO:0006260|GO:0005634|GO:0000808	PF09462|Mus7/MMS22 family;PF13191|AAA ATPase domain;PF14630|Origin recognition complex (ORC) subunit 5 C-terminus;PF14630|Origin recognition complex (ORC) subunit 5 C-terminus
OSIN3487.1	1728	7	4
OSIN3541.1	1306	10	4
OSIN3636.1	1388	5	4		PF10017|Histidine-specific methyltransferase, SAM-dependent
OSIN3723.1	3037	12	4		PF05729|NACHT domain
OSIN3728.1	1104	4	4
OSIN3750.1	1928	7	4		PF00109|Beta-ketoacyl synthase, N-terminal domain;PF02801|Beta-ketoacyl synthase, C-terminal domain
OSIN3762.1	1939	5	4		PF07103|Protein of unknown function (DUF1365)
OSIN3801.1	2197	5	4	GO:0008270	PF00412|LIM domain;PF00412|LIM domain
OSIN3802.1	1682	5	4	GO:0006021|GO:0004512|GO:0008654	PF01658|Myo-inositol-1-phosphate synthase;PF07994|Myo-inositol-1-phosphate synthase
OSIN3807.1	1586	4	4
OSIN3815.1	2145	6	4	GO:0016787|GO:0009166	PF00149|Calcineurin-like phosphoesterase;PF02872|5'-nucleotidase, C-terminal domain
OSIN3838.1	1062	6	4
OSIN3857.1	2016	7	4	GO:0016021|GO:0055085|GO:0022857	PF00083|Sugar (and other) transporter
OSIN3881.1	2445	10	4	GO:0004672|GO:0006468|GO:0005524	PF00069|Protein kinase domain
OSIN3911.1	694	6	4
OSIN3936.1	1866	4	4	GO:0003333|GO:0015171|GO:0016020	PF13520|Amino acid permease
OSIN3997.1	1683	17	4	GO:0005975|GO:0005524|GO:0016773	PF00349|Hexokinase;PF03727|Hexokinase
OSIN4034.1	1542	8	4
[truncated: 7,358 more rows]

[truncated: 2 more sheets: S41, S42]
